# Supplementary material for: Molecular Signatures of Maladaptive Plasticity in the Amygdala in a Rat Model of Chronic Neuropathic Pain
Source: Cells. 2026 Apr 25;15(9):775. doi: 10.3390/cells15090775 (PMC13163077; doi:10.3390/cells15090775)
Supplement: Supplementary file 1 [file cells-15-00775-s001.zip]

Archive with 2 entries (2 files):
- Supplementary_TableS1.xlsx
- Supplementary_TableS2.xlsx
