# Supplementary material for: Molecular Signatures of Maladaptive Plasticity in the Amygdala in a Rat Model of Chronic Neuropathic Pain
Source: Cells. 2026 Apr 25;15(9):775. doi: 10.3390/cells15090775 (PMC13163077; doi:10.3390/cells15090775)
Supplement: Supplementary file 1 [file cells-15-00775-s001.zip › Supplementary_TableS1.xlsx]

## Sheet: Results_Side_Bla
SYMBOL	ENSEMBL	ENTREZID	GENENAME	logFC	logCPM	F	PValue	FDR	diffexpressed	Astrocyte	InhNeuron	IC Cells	Penk+	OD	OPC	Microglia	ExNeuron	Nos1+	Sst+	Immature OD	Reln+	Endothelial
Ndrg2	ENSRNOG00000010389	171114	NDRG family member 2	0.726929	7.9785	31.8483	1.3837e-06	0.0198021	UP	1.22995	-0.194325	-0.261963	-0.305179	-0.0340681	0.024226	0.0983977	-0.324951	-0.261915	-0.311377	-0.127134	-0.202445	0.401996
Ppp1r16a	ENSRNOG00000015450	362944	protein phosphatase 1, regulatory subunit 16A	-0.837822	5.64232	21.7669	3.25858e-05	0.233168	DOWN	-0.07712	0.0963029	0.0723314	0.0252789	-0.188963	-0.11568	-0.180212	0.175127	0.14893	0.0673897	-0.184273	0.312134	-0.189718
Cracdl	ENSRNOG00000018366	301351	CRACD like	-1.17729	4.13632	17.3953	0.000153155	0.273976	DOWN
Galnt9	ENSRNOG00000037476	304571	polypeptide N-acetylgalactosaminyltransferase 9	-1.08282	4.96368	19.6516	6.78345e-05	0.273976	DOWN	-0.328142	0.0926694	-0.196089	-0.077098	-0.32075	-0.344004	-0.323471	0.94146	0.163351	-0.115343	-0.335316	0.110795	-0.36132
Gpt	ENSRNOG00000033915	81670	glutamic--pyruvic transaminase	7.78325	2.65179	19.8071	7.92102e-05	0.273976	UP	0.270182	0.00758471	-0.0411273	-0.053323	-0.117377	-0.0641818	-0.0978291	0.0191482	0.0245841	0.015811	-0.0593388	-0.0254235	-0.0912197
Kcnh1	ENSRNOG00000003841	65198	potassium voltage-gated channel subfamily H member 1	-0.677489	5.8412	17.4935	0.000147716	0.273976	DOWN	-0.561738	0.19859	0.343554	0.239237	-0.557398	-0.420822	-0.567926	0.784203	0.411738	-0.0706642	-0.550126	0.417363	-0.540093
Necab3	ENSRNOG00000016708	311562	N-terminal EF-hand calcium binding protein 3	-0.921292	5.36929	17.6819	0.000137835	0.273976	DOWN	-0.0983997	0.260794	-0.112874	0.0410553	-0.333507	-0.299249	-0.31111	0.378058	0.171549	0.237508	-0.254867	0.10013	-0.513563
Rpp14	ENSRNOG00000039829	361020	ribonuclease P/MRP subunit p14	-7.84356	2.50759	19.2077	9.70594e-05	0.273976	DOWN	-0.0626329	0.0398799	0.0859256	0.0484815	-0.0594176	-0.055414	-0.0733656	0.0255361	0.00660114	0.064643	-0.105273	-0.0119383	0.133999
Hs3st2	ENSRNOG00000017659	293451	heparan sulfate-glucosamine 3-sulfotransferase 2	-1.03529	4.60678	16.4842	0.000214985	0.341849	DOWN	-0.287216	0.000902095	-0.256718	-0.208422	-0.298992	-0.281975	0.307812	0.918832	-0.13986	-0.139691	-0.279339	-0.164056	-0.306463
Adra1d	ENSRNOG00000021256	29413	adrenoceptor alpha 1D	-1.35352	3.55979	15.9859	0.000259485	0.352322	DOWN	-0.102898	-0.0444088	0.119899	-0.123102	-0.0955908	-0.103342	-0.11016	0.359791	-0.131108	-0.118602	-0.126946	-0.0572381	0.000288
Ppfia3	ENSRNOG00000020731	140591	PTPRF interacting protein alpha 3	-0.48864	7.04093	15.8734	0.000270809	0.352322	DOWN	-0.267184	0.152271	0.138769	-0.0237443	-0.280528	-0.164454	-0.239398	0.405571	0.121328	0.0530016	-0.214249	0.22041	-0.255244
Bbln	ENSRNOG00000022681	499780	bublin coiled coil protein	-0.576551	6.19271	14.3162	0.000494407	0.37012	DOWN
Camk2a	ENSRNOG00000018712	25400	calcium/calmodulin-dependent protein kinase II alpha	-0.455048	6.99969	13.7922	0.000608202	0.37012	DOWN	-0.799375	0.205589	0.607825	0.629404	-0.80844	-0.794153	-0.804143	1.03059	0.511435	0.384662	-0.799023	0.0632218	-0.795357
Cck	ENSRNOG00000019321	25298	cholecystokinin	-0.463696	8.89119	13.741	0.000620703	0.37012	DOWN	-0.0112122	-0.18483	-0.357583	-0.386903	0.131263	-0.0192234	0.362394	0.483741	-0.025054	-0.446794	-0.0998797	0.507507	0.0421187
LOC100359922	ENSRNOG00000006283	100359922	60S ribosomal protein L13-like	9.54329	3.76388	15.3721	0.000379028	0.37012	UP
Mef2c	ENSRNOG00000033134	499497	myocyte enhancer factor 2C	-0.399861	7.97319	15.3459	0.000331332	0.37012	DOWN	-0.580519	-0.0845896	0.482751	0.0363259	-0.58159	-0.565133	1.26373	0.74269	-0.359262	-0.62613	-0.579321	0.590992	-0.0877392
Nr4a2	ENSRNOG00000005600	54278	nuclear receptor subfamily 4, group A, member 2	-0.579604	6.9947	14.1639	0.000524967	0.37012	DOWN	-0.0914511	-0.104947	-0.163492	-0.174758	-0.0979269	-0.13066	-0.055853	0.657102	-0.17889	-0.160265	-0.168004	-0.148379	0.0101975
Prr15	ENSRNOG00000009564	312358	proline rich 15	-3.80353	1.77937	14.5614	0.000449101	0.37012	DOWN	-0.0400784	-0.0161906	-0.0401551	-0.0293175	-0.0259127	-0.0432131	-0.0264719	0.0177502	-0.0174516	-0.0280199	-0.0196929	-0.0175324	0.0101315
Prss35	ENSRNOG00000025184	315866	serine protease 35	3.5434	1.80885	14.1892	0.000519747	0.37012	UP	-0.0394929	0.0227711	-0.056004	-0.0242732	-0.0888159	-0.0888581	-0.09676	0.176558	-0.0406194	-0.00503347	-0.0735908	-0.0777853	-0.100031
Septin5	ENSRNOG00000029912	116728	septin 5	-0.415432	9.11902	14.976	0.000382181	0.37012	DOWN
Slc47a1	ENSRNOG00000057404	360539	solute carrier family 47 member 1	-5.27537	1.45398	14.754	0.000477253	0.37012	DOWN	-0.0214418	-0.013779	-0.0224507	-0.0110815	-0.0243919	-0.0216197	-0.0243919	-0.0100952	-0.0148991	-0.0243919	-0.0243919	-0.0243919	-0.0243919
Slx1b	ENSRNOG00000019369	293489	SLX1 homolog B, structure-specific endonuclease subunit	-0.733685	4.9466	14.4384	0.000471261	0.37012	DOWN	-0.101532	0.0449167	0.0631639	0.144081	-0.193268	-0.12024	-0.199622	0.208981	0.0828628	0.0753608	-0.0899825	-0.0271275	-0.129553
Sptbn4	ENSRNOG00000055371	308458	spectrin, beta, non-erythrocytic 4	-0.623586	5.56691	13.7631	0.000615283	0.37012	DOWN	-0.718561	0.374566	0.425147	0.699428	-0.736609	-0.558547	-0.725203	0.570426	0.547555	0.746437	-0.568889	0.0670463	-0.705411
Vcl	ENSRNOG00000010765	305679	vinculin	0.904014	5.04916	13.9408	0.000573355	0.37012	UP	0.515433	-0.0314819	0.258213	-0.0425468	-0.096745	-0.258309	-0.365951	-0.115857	-0.175325	-0.0112327	-0.309997	-0.257135	0.323806
LOC108350566	ENSRNOG00000053070	108350566	heterogeneous nuclear ribonucleoproteins A2/B1 pseudogene	3.71099	2.52721	13.3074	0.000738233	0.407579	UP
Ninj2	ENSRNOG00000010282	59115	ninjurin 2	1.36655	4.13172	13.2682	0.000749952	0.407579	UP	-0.315494	-0.307783	-0.346315	-0.341749	1.24707	0.553861	-0.256777	-0.325925	-0.343721	-0.332898	0.548916	-0.33741	-0.283707
Zmiz2	ENSRNOG00000025923	289783	zinc finger, MIZ-type containing 2	-0.3902	7.1723	13.206	0.000768962	0.407579	DOWN	0	0	0	0	0	0	0	0	0	0	0	0	0
Adgrb1	ENSRNOG00000029450	362931	adhesion G protein-coupled receptor B1	-0.462431	7.06621	12.6144	0.000977476	0.435822	DOWN
Cacna2d1	ENSRNOG00000033531	25399	calcium voltage-gated channel auxiliary subunit alpha2delta 1	-0.5768	6.08767	12.6401	0.000967267	0.435822	DOWN	-0.777669	-0.0641631	0.634424	0.415621	-0.651574	-0.291419	-0.792078	0.9135	1.15778	0.560925	-0.370738	1.55356	-0.502552
Camkk2	ENSRNOG00000001309	83506	calcium/calmodulin-dependent protein kinase kinase 2	-0.49659	6.85726	12.8024	0.000905405	0.435822	DOWN	-0.320305	0.0173557	-0.256393	0.641134	-0.394769	-0.302252	-0.306991	0.546573	-0.0919906	1.3252	-0.381008	0.0467657	-0.332953
Kcnj10	ENSRNOG00000068444	29718	potassium inwardly-rectifying channel, subfamily J, member 10	0.519546	6.52905	12.5987	0.000983734	0.435822	UP	0.486693	-0.144776	-0.172561	-0.169873	0.10569	0.355668	-0.167886	-0.159023	-0.161907	-0.154256	0.166252	-0.151393	-0.12909
Slc12a4	ENSRNOG00000019651	29501	solute carrier family 12 member 4	1.23855	3.48621	12.5465	0.00100497	0.435822	UP	0.167326	-0.0994758	-0.127387	-0.125099	-0.0923514	0.31586	-0.0787688	0.144023	-0.111322	-0.145838	0.395464	0.0800001	0.221643
Thbd	ENSRNOG00000004687	83580	thrombomodulin	-1.86907	2.81608	12.7785	0.000914246	0.435822	DOWN	-0.042639	0.0066147	-0.04365	-0.0322568	-0.0411336	-0.0455953	-0.0423422	0.00454908	-0.0265696	-0.0455953	-0.0455953	0.153609	0.291129
Lpcat4	ENSRNOG00000005058	296048	lysophosphatidylcholine acyltransferase 4	-0.648476	5.72968	12.4595	0.00104137	0.438327	DOWN	-0.122431	0.0652798	0.0549073	0.0537901	-0.09821	-0.107732	-0.133635	0.130803	0.0341146	0.0468442	-0.0957459	-0.00475015	-0.143489
Fam53a	ENSRNOG00000017548	305461	family with sequence similarity 53, member A	1.21817	4.05229	12.0753	0.00121984	0.444096	UP	-0.0489087	0.0538792	-0.02966	0.107618	-0.135839	-0.0871378	-0.125791	0.123917	0.0411006	0.143639	0.213008	-0.0627994	-0.118923
Igsf1	ENSRNOG00000007600	302822	immunoglobulin superfamily, member 1	0.489659	6.60551	12.1978	0.00115965	0.444096	UP	1.22044	-0.15355	-0.208712	-0.199979	-0.171341	-0.0600786	-0.156658	-0.225309	-0.101899	-0.082003	-0.162226	-0.197304	0.0495691
LOC361346	ENSRNOG00000028677	361346	similar to chromosome 18 open reading frame 54	1.39693	3.37677	11.9756	0.00127123	0.444096	UP	-0.115778	-0.13282	-0.149227	-0.0857981	0.161952	1.08859	-0.199224	-0.133293	-0.11111	-0.0796678	0.126658	-0.194251	-0.121431
Nptx1	ENSRNOG00000003741	266777	neuronal pentraxin 1	-0.400805	8.22077	12.2838	0.0011193	0.444096	DOWN	-0.254898	-0.0515744	-0.029788	-0.234849	-0.228911	-0.212379	-0.19189	0.855591	0.31595	-0.0979919	-0.248621	-0.271626	-0.155956
Rap1gap2	ENSRNOG00000002652	303298	RAP1 GTPase activating protein 2	-0.401767	7.29103	12.1074	0.00120376	0.444096	DOWN	-0.465393	0.168345	0.227567	-0.0202903	-0.477401	-0.131541	-0.3979	0.757391	0.387608	-0.277192	-0.264728	-0.225168	-0.456995
Ro60	ENSRNOG00000003434	304833	Ro60, Y RNA binding protein	-1.32363	3.18953	12.0296	0.00124307	0.444096	DOWN	-0.0830347	0.122738	-0.00413737	0.0142487	-0.0923657	-0.0667148	-0.185792	0.0776455	0.126729	0.0918325	0.0134089	0.0978844	-0.0377953
Soat1	ENSRNOG00000004111	81782	sterol O-acyltransferase 1	1.05947	4.01563	11.9154	0.00130333	0.444096	UP	0.418142	-0.0766646	-0.0788713	-0.115976	-0.135998	0.104418	0.0288448	-0.000943501	-0.150217	-0.0462199	0.0145633	-0.0371948	0.0423197
Strada	ENSRNOG00000008637	303605	STE20 related adaptor alpha	-0.766872	4.57106	11.9517	0.00128384	0.444096	DOWN	-0.170906	0.102077	0.0462154	0.294282	-0.364763	-0.222501	-0.235626	0.329186	0.0721728	0.298048	-0.118978	0.0256703	-0.389896
Lhpp	ENSRNOG00000017097	361663	phospholysine phosphohistidine inorganic pyrophosphate phosphatase	-0.661764	5.17671	11.5595	0.00151178	0.489312	DOWN	0.241655	-0.0401014	-0.0349519	-0.0345286	0.00285508	-0.0173565	-0.165237	-0.0356035	-0.0207057	-0.0414589	0.172254	0.0971148	-0.252943
Rasl11b	ENSRNOG00000002097	305302	RAS-like family 11 member B	-0.588928	5.69018	11.5175	0.00153861	0.489312	DOWN	-0.0467329	-0.106992	0.00203672	-0.0250325	-0.0456626	-0.120744	-0.0720457	0.334624	-0.0486354	-0.168165	-0.150679	0.00459692	0.137553
Slain1	ENSRNOG00000024125	361087	SLAIN motif family, member 1	0.583082	6.73182	11.5915	0.00149166	0.489312	UP	-0.312089	-0.148372	-0.167258	-0.16913	0.981981	-0.251176	-0.293453	-0.120898	-0.199512	-0.184323	-0.10826	-0.180822	-0.267442
Anxa4	ENSRNOG00000018159	79124	annexin A4	-0.946575	4.24423	11.3435	0.0016552	0.490458	DOWN	-0.140065	-0.124599	-0.13672	-0.0890088	0.0703223	-0.0908363	-0.0850673	0.442663	-0.113021	-0.159179	-0.0952472	-0.196354	0.200722
Atrnl1	ENSRNOG00000017406	307992	attractin like 1	-0.428732	7.00321	11.1158	0.0018222	0.490458	DOWN	-0.375028	-0.00806364	0.228107	0.190333	-0.573561	-0.369857	-0.209307	0.86973	-0.0856865	-0.235415	-0.474644	1.6958	-0.313543
Gfm1	ENSRNOG00000012873	114017	G elongation factor, mitochondrial 1	0.605085	5.10381	11.1353	0.00180721	0.490458	UP	0.00322401	0.0845365	0.0193055	0.0420354	-0.182281	-0.0945008	-0.184719	0.14866	0.0386824	0.0519942	-0.111028	0.132653	-0.137461
Kcnj6	ENSRNOG00000001658	25743	potassium inwardly-rectifying channel, subfamily J, member 6	-0.469264	6.33846	11.0217	0.00189631	0.490458	DOWN	-0.220905	0.0696979	0.136854	-0.307406	-0.318818	-0.2257	-0.319173	0.755463	0.381689	-0.28033	-0.314342	0.472441	-0.301632
LOC102556092	ENSRNOG00000064009	102556092	uncharacterized LOC102556092	0.481801	6.84281	11.2009	0.0017578	0.490458	UP	-0.00565164	-0.00468863	-0.00565164	-0.00565164	-0.00565164	-0.00565164	-0.00565164	-0.00565164	-0.00565164	-0.00565164	-0.00565164	0.022693	-0.00565164
Rpl37-ps5	ENSRNOG00000033803	100360841	ribosomal protein L37, pseudogene 5	3.39797	5.38163	11.3226	0.00166989	0.490458	UP
Rrp15	ENSRNOG00000002450	360895	ribosomal RNA processing 15 homolog	-0.780143	4.53856	11.0804	0.00184973	0.490458	DOWN	-0.0907731	0.0466207	0.135573	-0.00548572	-0.0516398	-0.0603427	-0.0742584	0.036148	-0.0246018	0.162781	-0.122896	0.159066	-0.00338569
Scn1b	ENSRNOG00000021102	29686	sodium voltage-gated channel beta subunit 1	-0.489598	6.48803	10.9934	0.0019192	0.490458	DOWN	-0.242956	0.311254	-0.0736418	-0.0442282	-0.202837	-0.210971	-0.175831	0.24854	0.159355	-0.238287	-0.318858	0.587279	-0.0852546
Spart	ENSRNOG00000014155	295053	spartin	0.584152	5.52517	11.1164	0.00182171	0.490458	UP	-0.107623	0.0554673	0.049473	-0.0694197	0.125663	-0.0583746	-0.145003	-0.0322176	0.128829	0.0706556	-0.106116	-0.0458123	-0.0153453
Src	ENSRNOG00000009495	83805	SRC proto-oncogene, non-receptor tyrosine kinase	-0.583501	5.49724	11.0951	0.00183822	0.490458	DOWN	0.00538916	0.0543627	0.0326367	0.0105881	-0.169056	0.0886912	-0.101414	0.0848041	0.0627657	-0.0257476	-0.143334	-0.0518072	-0.0673965
Ttn	ENSRNOG00000069271	84015	titin	-0.989649	6.0342	11.0177	0.00189952	0.490458	DOWN
Ap2a1	ENSRNOG00000026243	308578	adaptor related protein complex 2 subunit alpha 1	-0.443267	6.25514	10.6752	0.00219794	0.494038	DOWN	-0.283797	0.242039	0.0435652	0.219335	-0.377275	-0.271175	-0.326452	0.343784	0.233915	0.274707	-0.101317	0.150788	-0.300873
Clic4	ENSRNOG00000018109	83718	chloride intracellular channel 4	0.574897	6.10074	10.579	0.00229042	0.494038	UP	0.239163	-0.189446	-0.226067	-0.00638821	0.607152	-0.167266	-0.250686	-0.270423	-0.276893	-0.187602	0.274099	-0.265577	0.678746
Cplx2	ENSRNOG00000000105	116657	complexin 2	-0.436297	6.07882	10.4877	0.00238199	0.494038	DOWN	-0.309496	0.22333	0.475173	0.395459	-0.420833	-0.293543	-0.38373	0.114435	0.29732	0.033129	-0.393733	-0.28031	-0.3523
Cyth2	ENSRNOG00000021051	116692	cytohesin 2	-0.441864	6.19611	10.5525	0.00231658	0.494038	DOWN	-0.0790946	-0.0183032	0.207528	-0.121001	0.0072412	-0.100182	-0.0152641	0.100415	-0.0828694	-0.07852	-0.0223231	0.0845009	-0.0310659
Dtwd1	ENSRNOG00000009593	296119	DTW domain containing 1	-1.30033	3.21571	10.7513	0.00212759	0.494038	DOWN	-0.0747486	0.0400246	0.112498	0.0336961	-0.0686462	-0.0398121	-0.107957	0.0442754	0.0205989	0.0814745	-0.161137	0.0655797	-0.0323864
Ermn	ENSRNOG00000021472	295619	ermin	0.778232	7.33895	10.4899	0.00237978	0.494038	UP	-0.256806	-0.291428	-0.325699	-0.325843	1.50735	-0.272712	-0.222224	-0.321385	-0.332842	-0.325173	-0.282561	-0.293604	-0.198825
Lamp2	ENSRNOG00000000164	24944	lysosomal-associated membrane protein 2	0.510144	6.52508	10.7685	0.00211203	0.494038	UP	0.133074	-0.245893	-0.29444	-0.286284	0.422803	0.00692777	1.06476	-0.205955	-0.310754	-0.233605	0.112082	-0.206815	-0.0176206
Lxn	ENSRNOG00000013572	59073	latexin	-0.716791	5.809	10.608	0.00226217	0.494038	DOWN	0.283905	-0.104094	-0.123206	-0.12302	-0.0284261	0.251976	0.04166	-0.00229344	-0.126164	-0.122247	-0.061681	-0.0954325	0.123653
Pax6	ENSRNOG00000004410	25509	paired box 6	1.37188	3.44066	10.5729	0.00229644	0.494038	UP	0.123942	0.0300204	0.295282	0.0619695	-0.110141	-0.097984	-0.107337	-0.131942	-0.126374	-0.148134	-0.110538	-0.0969592	-0.148134
Sparc	ENSRNOG00000012840	24791	secreted protein acidic and cysteine rich	0.375606	9.43914	10.734	0.00214334	0.494038	UP	0.284596	-0.197078	-0.208104	-0.238353	-0.163101	-0.169584	2.25635	-0.239464	-0.246012	-0.239527	-0.220162	-0.23335	1.75287
Sypl1	ENSRNOG00000009856	366595	synaptophysin-like 1	0.423881	6.10421	10.6596	0.00221267	0.494038	UP	-0.220414	0.0495058	-0.0930021	0.0767232	-0.0489594	-0.219105	-0.0707413	0.30431	-0.048101	0.100503	-0.113026	-0.122214	-0.14691
Tspan2	ENSRNOG00000023338	64521	tetraspanin 2	0.600097	7.19768	10.5388	0.00233028	0.494038	UP	-0.351088	-0.125261	-0.313311	-0.246621	1.14475	-0.0800485	-0.347404	-0.305468	-0.166863	-0.078543	1.82369	-0.115209	-0.121395
	ENSRNOG00000025731			1.15879	4.27516	10.7987	0.00208494	0.494038	UP
Ino80c	ENSRNOG00000016532	291737	INO80 complex subunit C	0.618318	5.31407	10.4507	0.00242024	0.4948	UP	-0.0426907	0.0477576	-0.00345533	-0.0189218	0.0444738	-0.0569369	-0.0348113	-0.019617	0.0187327	-0.0579234	0.00973977	-0.0178664	0.0956771
Brinp2	ENSRNOG00000005592	286895	BMP/retinoic acid inducible neural specific 2	-0.511048	6.20168	10.3212	0.00255918	0.501704	DOWN	-0.576599	0.0515867	0.420247	-0.21351	-0.586729	-0.243183	0.101964	1.00235	-0.151248	-0.2287	-0.52606	1.44673	-0.606519
Fxyd7	ENSRNOG00000021067	63848	FXYD domain-containing ion transport regulator 7	-0.436176	6.28667	10.3233	0.00255686	0.501704	DOWN	-0.0740359	0.00132444	0.0590999	-0.229454	-0.0971587	-0.108844	-0.0490246	0.373327	0.13261	-0.228586	-0.235267	-0.13989	-0.153849
Mal	ENSRNOG00000015445	25263	mal, T-cell differentiation protein	0.715585	7.98317	10.3409	0.00253751	0.501704	UP	-0.293228	-0.334005	-0.37987	-0.376458	1.71488	-0.278444	-0.201258	-0.383222	-0.382798	-0.338718	-0.34748	-0.383876	-0.205161
Ltbp3	ENSRNOG00000020813	83838	latent transforming growth factor beta binding protein 3	0.814613	4.67076	10.2344	0.00265708	0.513858	UP	0.199667	0.0216603	-0.0398316	-0.180243	-0.0587139	0.233406	-0.139989	-0.0474513	0.179434	-0.196201	0.225835	0.208176	-0.0758057
Bsg	ENSRNOG00000008414	25246	basigin (Ok blood group)	-0.305223	7.96791	9.89331	0.00308176	0.521269	DOWN	-0.252331	0.311271	0.244374	-0.301222	-0.0715058	0.0787699	0.0463663	-0.14392	0.23729	-0.171475	-0.0910171	0.113324	1.67941
Erp29	ENSRNOG00000001348	117030	endoplasmic reticulum protein 29	0.640682	5.16756	10.161	0.00274292	0.521269	UP	-0.315018	0.0744317	0.0663903	-0.121542	0.105432	-0.114218	0.728495	-0.131784	-0.0275012	0.10864	0.20001	0.0474125	-0.252129
Fndc3a	ENSRNOG00000014478	306022	fibronectin type III domain containing 3a	0.462799	6.01007	10.0858	0.00283385	0.521269	UP	-0.265841	0.226658	0.204346	0.0164607	-0.256985	0.114852	-0.113649	-0.0122336	0.578031	0.0950786	-0.0255427	-0.0192131	0.0180583
Gltp	ENSRNOG00000001192	288707	glycolipid transfer protein	0.716746	5.48389	10.0688	0.00285494	0.521269	UP	-0.171659	-0.123611	-0.144063	-0.128298	0.392914	0.353797	-0.0820349	-0.0837425	-0.102542	-0.157645	0.867412	-0.11421	0.0738977
Ier5	ENSRNOG00000059406	498256	immediate early response 5	-0.668643	5.77981	9.93209	0.00303003	0.521269	DOWN	-0.051618	-0.0447108	0.184528	-0.0714635	-0.114761	-0.0723238	-0.00891562	0.204817	0.0347454	-0.0884116	-0.153106	-0.158533	0.108426
Il18	ENSRNOG00000009848	29197	interleukin 18	1.50783	2.85848	9.77758	0.00324177	0.521269	UP	-0.120982	-0.0622956	-0.128037	-0.0998841	-0.0226532	-0.127871	1.4807	-0.111204	-0.104183	-0.10953	-0.122343	-0.028986	-0.107015
Keap1	ENSRNOG00000020878	117519	Kelch-like ECH-associated protein 1	-0.448332	6.09168	10.0219	0.0029138	0.521269	DOWN	-0.0418624	0.166498	0.0388553	0.056034	-0.165391	-0.106497	-0.187804	0.0518587	0.0180651	0.128406	-0.125244	0.0713607	-0.188085
LOC103694176	ENSRNOG00000065120	103694176	60 kDa heat shock protein, mitochondrial pseudogene	1.62624	3.03864	9.82503	0.00317512	0.521269	UP
Prtfdc1	ENSRNOG00000024874	291355	phosphoribosyl transferase domain containing 1	0.570771	5.34875	9.87369	0.00310828	0.521269	UP	0.230251	-0.212308	-0.379602	-0.403136	0.548608	0.492834	0.363098	-0.257629	-0.241871	-0.429301	-0.114891	-0.23764	-0.128395
Rad21	ENSRNOG00000004420	314949	RAD21 cohesin complex component	0.367799	6.72136	9.85318	0.00313627	0.521269	UP	-0.101779	0.037297	0.109713	-0.0373856	0.0155058	-0.0315581	-0.0787949	0.00978401	0.0977584	-0.0726086	-0.0759819	0.0335738	0.295301
Rassf9	ENSRNOG00000038574	65053	Ras association domain family member 9	1.32565	3.22233	9.78417	0.00323241	0.521269	UP	-0.0506061	-0.0302688	-0.0386957	-0.0411259	-0.0539282	-0.0495054	0.224986	-0.0348615	-0.0455438	-0.0228525	-0.0550447	-0.0550447	1.34929
Rgs12	ENSRNOG00000030568	54292	regulator of G-protein signaling 12	-0.45097	6.52745	9.83953	0.00315505	0.521269	DOWN	0.0735883	-0.0303539	-0.151733	-0.13722	-0.169202	-0.161408	-0.165397	0.481501	0.066395	-0.195246	-0.164119	-0.0378854	0.600863
Ttc9b	ENSRNOG00000018850	361528	tetratricopeptide repeat domain 9B	-0.41738	7.14044	10.0072	0.00293244	0.521269	DOWN	-0.122612	0.0354	0.0385008	-0.107691	-0.0706877	-0.0790887	-0.00498211	0.228629	0.0618786	-0.179523	-0.161567	0.0844568	-0.0184697
Zc3hav1	ENSRNOG00000013948	252832	zinc finger CCCH-type containing, antiviral 1	-1.4156	3.09735	9.8444	0.00314833	0.521269	DOWN	-0.0351607	-0.0862244	-0.102142	-0.103708	-0.111136	0.182044	1.09553	-0.0830939	-0.137006	-0.110818	0.0895093	-0.117086	0.724646
Zfp189	ENSRNOG00000006972	313219	zinc finger protein 189	0.830122	4.341	9.8329	0.00316421	0.521269	UP	-0.125715	-0.0127181	0.0650445	0.263902	-0.148453	-0.082265	-0.0434502	0.0981242	0.00167935	0.145257	-0.118164	0.00260141	-0.196417
LOC681241	ENSRNOG00000021898	681241	hypothetical protein LOC681241	-3.97955	1.32071	9.7341	0.00330413	0.523838	DOWN
	ENSRNOG00000066616			4.24292	1.99011	9.71567	0.00333095	0.523838	UP
Ap2s1	ENSRNOG00000015865	65046	adaptor related protein complex 2 subunit sigma 1	-0.444884	6.47723	9.47902	0.00369665	0.530957	DOWN	-0.11497	0.0437573	-0.00926049	-0.107674	-0.00338084	-0.104821	0.0358035	0.154714	0.0520915	-0.054091	-0.120413	0.0226399	0.187978
Cdc42ep2	ENSRNOG00000020904	309175	CDC42 effector protein 2	0.827547	4.73036	9.59567	0.00351133	0.530957	UP	-0.180988	-0.120136	-0.195695	-0.219612	0.843618	-0.180709	-0.154045	-0.151223	-0.142293	-0.216438	-0.117457	-0.0972542	-0.188257
Eed	ENSRNOG00000017509	293104	embryonic ectoderm development	-0.6624	4.79951	9.40391	0.00382144	0.530957	DOWN	-0.0443218	0.0428445	0.0262061	0.0159361	-0.0885622	-0.0828118	0.0344056	0.0682671	0.0635938	-0.0688858	-0.0158759	0.121878	-0.136862
Kcnv1	ENSRNOG00000004117	60326	potassium voltage-gated channel modifier subfamily V member 1	-0.543831	6.11505	9.56616	0.00355727	0.530957	DOWN	-0.17438	-0.111453	-0.0449058	0.0168301	-0.142532	-0.133454	-0.129579	0.586518	-0.0609674	-0.199512	-0.122033	-0.145876	-0.117384
Mapk9	ENSRNOG00000002823	50658	mitogen-activated protein kinase 9	-0.39987	6.60361	9.52431	0.00362349	0.530957	DOWN	-0.10618	0.11076	-0.0130341	0.0771994	-0.212292	-0.047605	-0.184564	0.212002	0.0677592	-0.0197433	-0.00664417	0.045262	-0.171989
Ndrg1	ENSRNOG00000007393	299923	N-myc downstream regulated 1	0.632817	7.13452	9.59952	0.00350539	0.530957	UP	-0.206209	-0.170304	-0.180724	-0.215943	0.877052	-0.212677	-0.166803	-0.0992194	-0.206386	-0.201916	-0.224029	-0.210749	0.649106
Plp1	ENSRNOG00000002419	24943	proteolipid protein 1	0.715699	11.6153	9.43874	0.00376302	0.530957	UP	-0.255186	-0.414101	-0.477035	-0.46197	1.9348	-0.267328	-0.144611	-0.50078	-0.474419	-0.440064	1.12434	-0.493108	-0.128006
Qrfpr	ENSRNOG00000014414	310327	pyroglutamylated RFamide peptide receptor	-5.15313	1.19533	9.62113	0.0037254	0.530957	DOWN	-0.110735	0.133607	-0.0440931	0.0295402	-0.112433	-0.112914	-0.112903	0.085927	0.311436	0.0281196	-0.129304	-0.060466	-0.0727158
Rapgef6	ENSRNOG00000009995	303141	Rap guanine nucleotide exchange factor 6	0.475125	5.78125	9.46664	0.00371692	0.530957	UP	-0.625119	0.243559	0.383536	0.706296	-0.488071	-0.622942	0.0926369	0.208133	0.303151	0.20518	-0.381779	-0.273505	-0.557976
Slain2	ENSRNOG00000002271	305310	SLAIN motif family, member 2	0.624891	5.23688	9.40702	0.00381619	0.530957	UP	-0.163324	0.161791	0.0217699	0.135891	-0.272109	-0.0713312	-0.168389	0.167493	0.080607	0.306662	-0.0443856	0.266011	-0.0919806
Usp51	ENSRNOG00000021434	317398	ubiquitin specific peptidase 51	2.04324	2.25986	9.63939	0.00344444	0.530957	UP	-0.0852637	0.147455	0.0452823	-0.000209794	-0.118037	-0.0250927	-0.131345	0.0135691	0.129627	0.0563532	-0.0874674	-0.0866639	-0.134627
	ENSRNOG00000006924			0.85075	4.41374	9.45764	0.00373171	0.530957	UP
Folh1	ENSRNOG00000013770	85309	folate hydrolase 1	1.07979	3.61444	9.36535	0.00388724	0.534906	UP	1.50469	-0.218156	-0.312621	-0.306558	-0.230571	0.406676	-0.305741	-0.27798	-0.217074	-0.318822	-0.136366	-0.265991	-0.309394
Ppp2r5c	ENSRNOG00000004973	691318	protein phosphatase 2, regulatory subunit B', gamma	-0.246226	8.08377	9.3029	0.00399636	0.544685	DOWN	-0.203316	0.19093	0.22415	0.250503	-0.548017	-0.232887	-0.312831	0.396384	0.100962	0.196791	-0.21989	0.242912	-0.440139
Mt1	ENSRNOG00000025764	24567	metallothionein 1	1.42624	3.80979	9.25591	0.00408062	0.550923	UP	-0.00396	-0.110442	0.339229	0.0415691	-0.112091	-0.0420438	0.302668	-0.0549602	-0.152528	0.0414831	-0.118931	-0.134286	0.515119
Atosa	ENSRNOG00000058522	300836	atos homolog A	0.56914	5.60668	9.2018	0.00417998	0.556495	UP
Tspan17	ENSRNOG00000018122	306771	tetraspanin 17	-0.503246	6.25576	9.19125	0.00419967	0.556495	DOWN	-0.165758	0.0361998	-0.179916	-0.208158	-0.162328	-0.178982	-0.0926617	0.662564	0.00600583	-0.218258	-0.193526	-0.0984119	-0.120706
Cabp1	ENSRNOG00000001173	171051	calcium binding protein 1	-0.67038	5.28426	9.16174	0.00425521	0.558032	DOWN	-0.346453	0.0649765	0.272672	0.128361	-0.345667	-0.337579	-0.334435	0.599081	0.0295622	-0.181984	-0.355921	0.261452	-0.346686
Cd9	ENSRNOG00000019556	24936	CD9 molecule	0.676214	6.12365	9.06321	0.00444641	0.558032	UP	-0.318824	-0.396167	-0.437819	-0.441755	1.25258	1.17264	-0.204229	-0.438043	-0.450709	-0.39762	2.10568	-0.421464	0.242182
Clstn1	ENSRNOG00000016398	313717	calsyntenin 1	-0.347583	9.102	9.11019	0.00435414	0.558032	DOWN	-0.416862	0.215716	0.375247	0.077579	-0.452301	-0.0998777	-0.428871	0.433391	0.377597	-0.068988	-0.371407	0.407973	-0.354259
Kcnk12	ENSRNOG00000016110	64119	potassium two pore domain channel subfamily K member 12	-3.31565	1.98222	9.06193	0.00444895	0.558032	DOWN	-0.24543	0.146139	0.230656	0.0924787	-0.361845	-0.207128	-0.239086	0.362964	0.180754	0.210508	-0.256936	-0.156123	-0.346103
Ncbp2as2	ENSRNOG00000067943	120095671	NCBP2 antisense 2 (head to head)	-0.51817	5.44892	9.08841	0.00439665	0.558032	DOWN
RGD1311164	ENSRNOG00000055036	297607	similar to DNA segment, Chr 6, Wayne State University 163, expressed	-2.10166	2.20615	9.07532	0.00442243	0.558032	DOWN	-0.0305684	0.0416898	0.0261102	0.040343	-0.0767221	-0.0125206	-0.126065	0.056145	0.0224084	0.0492394	0.00877521	0.0480706	-0.121257
Tppp3	ENSRNOG00000016890	291966	tubulin polymerization-promoting protein family member 3	0.925798	4.82032	9.04426	0.00448422	0.558032	UP	-0.0533039	0.00138731	-0.108339	-0.120446	0.183599	-0.0630944	0.0165234	0.0106285	0.11583	-0.0952096	-0.141897	-0.10979	0.496891
Cyp2d3	ENSRNOG00000029179	24303	cytochrome P450, family 2, subfamily d, polypeptide 3	-5.189	1.17756	9.14642	0.00457218	0.561584	DOWN
Ssbp1	ENSRNOG00000012100	54304	single stranded DNA binding protein 1	-0.726679	4.70903	8.99152	0.00459124	0.561584	DOWN	-0.0107525	0.0277108	-0.0149424	-0.0121276	-0.0624914	-0.0727406	-0.0163648	0.0927563	0.0145358	0.00267992	0.0305258	-0.0237609	0.0624558
Adgrl1	ENSRNOG00000029134	65096	adhesion G protein-coupled receptor L1	-0.299475	7.38723	8.92076	0.00473914	0.565418	DOWN	-0.390463	0.292352	0.343863	0.268886	-0.616091	-0.326836	-0.547857	0.498223	0.403283	0.277795	-0.35375	0.251045	-0.470734
Hipk1	ENSRNOG00000019333	365895	homeodomain interacting protein kinase 1	0.361839	6.49459	8.90133	0.00478063	0.565418	UP	-0.0320758	0.148499	0.0915203	0.0955523	-0.228136	-0.158634	-0.282459	0.0966317	0.137888	0.249037	-0.158911	0.281114	-0.0513293
Med21	ENSRNOG00000001820	312849	mediator complex subunit 21	0.618678	5.1267	8.91565	0.00475001	0.565418	UP	-0.0388423	0.0702771	0.0418932	-0.0201676	-0.0652892	-0.0130097	-0.0164872	0.0109249	-0.0315949	0.00595603	0.060756	0.130101	-0.0341055
Ptp4a3	ENSRNOG00000007628	362930	protein tyrosine phosphatase 4A3	0.478523	5.78458	8.94405	0.00468991	0.565418	UP	-0.137694	-0.0297136	-0.101411	-0.148064	0.44642	-0.136294	-0.139154	-0.024376	-0.0972532	-0.177956	-0.185761	0.0530702	0.122127
Zfp458	ENSRNOG00000017986	499563	zinc finger protein 458	1.26692	3.1127	8.87578	0.00483577	0.567252	UP	0	0	0	0	0	0	0	0	0	0	0	0	0
Apbb3	ENSRNOG00000017849	117026	amyloid beta precursor protein binding family B member 3	-0.501914	5.37594	8.84751	0.00489758	0.569831	DOWN	-0.0751009	0.121607	0.0600893	-0.0179957	-0.0758422	-0.110277	-0.127196	0.0582867	0.0426103	0.0168361	-0.0823277	0.078303	-0.119735
Adamts1	ENSRNOG00000001607	79252	ADAM metallopeptidase with thrombospondin type 1 motif, 1	-1.62882	2.61805	8.78346	0.00504075	0.57263	DOWN	-0.0310723	-0.0348467	-0.0394706	-0.0397485	0.0210231	0.0141237	-0.0414151	-0.0354771	-0.0319062	-0.0414151	-0.0414151	-0.0414151	0.0707794
Ap3s1	ENSRNOG00000003829	302290	adaptor related protein complex 3 subunit sigma 1	-0.398551	6.24788	8.69595	0.00524359	0.57263	DOWN	-0.174354	0.140377	-0.0255085	0.00158667	-0.259449	-0.00928519	-0.283589	0.354041	0.0874383	0.102254	-0.1548	0.185474	-0.225033
Cdk16	ENSRNOG00000008578	81741	cyclin-dependent kinase 16	-0.540936	5.26366	8.75958	0.00509526	0.57263	DOWN	-0.0770388	0.0992441	-0.00925277	-0.011459	-0.096473	-0.0868735	-0.151677	0.136674	0.0515246	0.0196627	-0.055363	0.297876	-0.216725
Dpm3	ENSRNOG00000065280	502017	dolichyl-phosphate mannosyltransferase subunit 3, regulatory	0.529552	5.5459	8.73824	0.0051445	0.57263	UP	-0.0558715	0.0798466	0.0111298	-0.0196727	-0.0302143	-0.0513653	-0.0538625	0.020246	0.0463606	0.0675964	-0.0315192	0.0354003	-0.124157
Gstm4	ENSRNOG00000019221	499689	glutathione S-transferase mu 4	-1.04529	4.14852	8.70739	0.00521657	0.57263	DOWN	-0.0429028	0.0341226	0.020999	-0.0182828	-0.0715582	-0.0387521	-0.0827557	0.0923829	0.171738	-0.0609608	-0.0360236	-0.00236417	0.0127921
Itga9	ENSRNOG00000043167	685004	integrin subunit alpha 9	-1.72495	2.53414	8.79616	0.00501201	0.57263	DOWN	-0.244567	-0.165008	-0.244505	-0.241757	-0.213455	1.93462	0.879358	-0.166387	-0.244805	-0.249648	0.545193	-0.201126	-0.179653
Postn	ENSRNOG00000012660	361945	periostin	-3.61238	1.5253	8.67988	0.00528175	0.57263	DOWN	-0.0521772	0.000243512	0.0344021	-0.0227933	-0.0588255	-0.0471479	-0.0480273	0.00572937	0.0246879	-0.0250632	-0.0347219	-0.00405662	-0.0610598
Qser1	ENSRNOG00000037514	311266	glutamine and serine rich 1	-0.677051	4.8344	8.77984	0.00504896	0.57263	DOWN	-0.0706967	0.22078	0.0838738	0.0480617	-0.365702	0.0156712	-0.292822	0.161047	0.159455	0.119581	-0.0665789	0.213791	-0.197638
Znf81L	ENSRNOG00000066471	100363372	zinc finger protein 81 like	1.13003	3.42328	8.70939	0.00521187	0.57263	UP
Adprhl1	ENSRNOG00000019504	290880	ADP-ribosylhydrolase like 1	2.02949	2.00942	8.6448	0.00536614	0.574784	UP	-0.00426293	-0.00330006	-0.00426293	-0.00426293	-0.00426293	-0.00426293	-0.00426293	-0.00426293	-0.00426293	-0.00426293	-0.00426293	-0.00426293	-0.00426293
Akap8	ENSRNOG00000006559	116633	A-kinase anchoring protein 8	0.49937	5.69564	8.52586	0.00566309	0.574784	UP	-0.0597325	0.103122	0.0275185	0.0506108	-0.150479	-0.0547781	-0.139531	0.081552	0.116222	0.066332	-0.031656	0.0841017	0.0449935
Col8a2	ENSRNOG00000010841	313592	collagen type VIII alpha 2 chain	-2.92606	1.79333	8.6056	0.00546212	0.574784	DOWN	-0.0437874	-0.00903252	-0.0370164	-0.0183964	-0.0378196	-0.0300736	-0.0467441	0.0188732	-0.0277161	-0.0467441	-0.0467441	-0.018283	-0.0467441
Fam163a	ENSRNOG00000024825	498257	family with sequence similarity 163, member A	-0.988759	3.81542	8.56608	0.00556077	0.574784	DOWN	1.30873	-0.166803	-0.229844	-0.22513	-0.0955731	-0.205947	-0.215565	-0.214465	-0.222208	-0.21409	-0.208774	-0.196449	-0.216006
Fermt2	ENSRNOG00000009102	289992	FERM domain containing kindlin 2	0.416323	6.49415	8.54911	0.0056037	0.574784	UP	0.49584	-0.0265056	-0.0905811	-0.291084	0.0817634	0.213652	-0.473873	-0.0834335	-0.1079	-0.318242	0.254041	-0.185536	0.24525
Mrpl22	ENSRNOG00000027039	287302	mitochondrial ribosomal protein L22	0.728731	4.42912	8.54559	0.00561264	0.574784	UP	-0.087498	0.119505	0.0579734	0.0172119	-0.108851	-0.114239	-0.111845	0.0676323	0.0867798	0.0906725	0.0306642	-0.0461067	-0.101374
RGD1562660	ENSRNOG00000064376	302083	RGD1562660	1.58781	2.85738	8.53567	0.00563793	0.574784	UP
Slf2	ENSRNOG00000014482	499360	SMC5-SMC6 complex localization factor 2	0.409582	6.52944	8.5514	0.00559789	0.574784	UP	-0.330471	0.228046	0.182595	0.26945	-0.365573	-0.262898	-0.332444	0.262274	0.277867	0.269853	-0.149873	0.0923323	-0.260849
Tbck	ENSRNOG00000011454	295446	TBC1 domain containing kinase	-0.716953	4.37377	8.55892	0.00557883	0.574784	DOWN	0.00682604	0.0567657	0.0171472	0.00322142	-0.165367	0.0107754	-0.19121	0.144165	0.0998136	-0.0332543	0.0343923	0.0506901	-0.191086
C1qtnf4	ENSRNOG00000069579	311184	C1q and TNF related 4	-0.331939	7.58126	8.46576	0.00581973	0.582421	DOWN	-0.485471	0.256046	0.86779	0.139308	-0.387126	-0.360517	-0.267407	0.129929	0.0266535	-0.229191	-0.619434	0.647556	-0.28509
LOC120093525	ENSRNOG00000028837	120093525	myosin light chain 6B	0.711139	4.5493	8.48055	0.00578074	0.582421	UP
Ctif	ENSRNOG00000018342	364900	cap binding complex dependent translation initiation factor	-4.24794	1.17307	8.54995	0.0059389	0.59022	DOWN	-0.135045	0.339161	0.231252	0.00509326	-0.434282	-0.0838621	-0.352819	0.129796	0.458637	-0.11453	-0.234794	0.257351	-0.227092
Anxa6	ENSRNOG00000010668	79125	annexin A6	-0.476521	5.99808	8.35757	0.00611347	0.591148	DOWN	-0.138585	0.230757	-0.274596	0.348512	-0.456206	-0.244844	-0.444811	0.491684	0.0430031	0.331459	-0.372284	0.123113	-0.217665
Pip5k1c	ENSRNOG00000020577	314641	phosphatidylinositol-4-phosphate 5-kinase type 1 gamma	-0.285781	7.82599	8.38834	0.00602834	0.591148	DOWN	-0.318511	0.12904	0.136383	0.0614102	-0.343068	-0.25393	-0.299242	0.529226	0.220247	0.033301	-0.295456	0.310996	-0.108829
Pxmp2	ENSRNOG00000037446	29533	peroxisomal membrane protein 2	0.970476	3.67962	8.38343	0.00604184	0.591148	UP	0.680015	-0.0840059	-0.18784	-0.0905917	-0.0739559	0.0730591	-0.239389	-0.0900236	-0.148121	-0.136247	-0.0219264	-0.135575	-0.253462
Wnk1	ENSRNOG00000009956	116477	WNK lysine deficient protein kinase 1	0.372309	7.25309	8.3636	0.00609668	0.591148	UP	-0.233749	0.0177019	-0.0904573	-0.0470812	0.161916	-0.1096	0.230812	0.0543892	-0.127927	0.0255378	0.187751	-0.0675494	-0.0218724
Apod	ENSRNOG00000048273	25239	apolipoprotein D	0.738095	7.22151	8.27196	0.00635708	0.595789	UP	-0.314318	-0.405537	-0.473069	-0.443951	1.88371	-0.0356417	-0.209054	-0.475619	-0.466584	-0.449324	0.489885	-0.455811	-0.0190536
Brms1l	ENSRNOG00000008249	299053	BRMS1 like transcriptional repressor	-0.454113	5.68505	8.07684	0.0069518	0.595789	DOWN
Ckap2	ENSRNOG00000024650	306575	cytoskeleton associated protein 2	3.72472	1.51545	8.25517	0.00640605	0.595789	UP	-0.0331249	-0.0319707	-0.0211383	-0.00492744	-0.0397363	0.00358037	-0.0399228	-0.00588851	-0.0178885	0.0434312	-0.02013	-0.0179694	0.0658211
Cldn11	ENSRNOG00000010263	84588	claudin 11	0.63444	8.38295	8.10626	0.00685846	0.595789	UP	-0.32202	-0.353448	-0.406914	-0.404525	1.81753	-0.31712	-0.261252	-0.404101	-0.408636	-0.395006	0.594505	-0.422336	-0.231744
Dagla	ENSRNOG00000027264	309207	diacylglycerol lipase, alpha	-0.423002	6.01337	8.27817	0.00633907	0.595789	DOWN	-0.0401883	0.123639	0.0783254	0.138639	-0.373914	-0.240515	-0.099542	0.259821	0.112538	0.215514	-0.345558	0.120651	-0.238771
Dnah6	ENSRNOG00000015581	117250	dynein, axonemal, heavy chain 6	4.00373	1.39921	8.09369	0.00689818	0.595789	UP	-0.0814575	0.0178586	-0.0693248	-0.0551406	-0.0862242	-0.0851453	-0.0963138	0.202914	0.183028	-0.0493625	-0.0963138	0.250558	-0.0963138
Dock10	ENSRNOG00000053200	301556	dedicator of cytokinesis 10	0.503027	5.97362	8.07813	0.00694768	0.595789	UP
Fam89a	ENSRNOG00000019022	361441	family with sequence similarity 89, member A	1.74873	2.51809	8.27016	0.00636231	0.595789	UP	-0.178919	-0.164314	-0.18169	-0.176578	-0.1813	2.45491	-0.172785	-0.172504	-0.187389	-0.159134	0.0525683	-0.181199	-0.017691
Gjc3	ENSRNOG00000001329	288529	gap junction protein, gamma 3	0.647876	6.59163	8.07321	0.00696341	0.595789	UP	-0.0411791	-0.0378433	-0.044135	-0.042468	0.0573547	-0.0330243	-0.0408824	-0.0407695	-0.0346235	-0.044135	0.0347456	-0.044135	-0.044135
Lingo1	ENSRNOG00000017193	315691	leucine rich repeat and Ig domain containing 1	-0.418116	7.61973	8.06365	0.0069941	0.595789	DOWN	-0.319765	-0.0333915	-0.233977	-0.153544	-0.313567	0.0822869	-0.27509	0.967941	0.235379	-0.205985	-0.242686	-0.324309	-0.22985
LOC102554391	ENSRNOG00000070420	102554391	uncharacterized LOC102554391	-1.71877	2.55065	8.19499	0.00658494	0.595789	DOWN
Mospd1	ENSRNOG00000066239	317312	motile sperm domain containing 1	-4.3557	1.35633	8.07752	0.00694964	0.595789	DOWN	-0.0542028	0.0344493	-0.0133844	0.00530775	-0.0268255	-0.0116569	-0.101924	0.0282773	0.112557	0.004654	-0.0235353	0.0155499	0.19921
Nsmf	ENSRNOG00000008810	117536	NMDA receptor synaptonuclear signaling and neuronal migration factor	-0.305097	8.22171	8.19034	0.00659899	0.595789	DOWN	-0.0442663	-0.00189036	0.0759669	-0.0140903	-0.298626	0.0334059	-0.288085	0.404146	0.0105599	-0.0629339	-0.127458	0.476295	-0.137403
Opcml	ENSRNOG00000023809	116597	opioid binding protein/cell adhesion molecule-like	-0.285455	7.75863	8.21733	0.00651793	0.595789	DOWN	-1.08404	0.298044	0.668451	0.479695	-0.993949	0.827773	-1.12682	0.756539	0.840591	-0.142537	1.13578	-0.118476	-1.11318
Plekhh1	ENSRNOG00000010650	314262	pleckstrin homology, MyTH4 and FERM domain containing H1	0.763657	5.50835	8.21361	0.00652902	0.595789	UP	-0.237279	-0.199658	-0.299133	-0.283073	1.22474	-0.217433	-0.25445	-0.226952	-0.265591	-0.282517	-0.176488	-0.279599	-0.0372238
Sdhaf1	ENSRNOG00000047045	499125	succinate dehydrogenase complex assembly factor 1	-0.49724	5.43047	8.11828	0.00682071	0.595789	DOWN	0	0	0	0	0	0	0	0	0	0	0	0	0
Spag17	ENSRNOG00000037196	690746	sperm associated antigen 17	5.41401	1.21725	8.27356	0.0067152	0.595789	UP	-0.0627204	0.033834	-0.0286051	0.0271661	-0.084577	-0.0533468	-0.0858849	0.0828481	-0.0320593	0.00865313	0.0396783	0.0143551	-0.0360392
Tmem259	ENSRNOG00000012808	299608	transmembrane protein 259	-0.984717	4.11172	8.21561	0.00652305	0.595789	DOWN	0	0	0	0	0	0	0	0	0	0	0	0	0
Tp53i11	ENSRNOG00000008738	311209	tumor protein p53 inducible protein 11	-0.456129	6.17984	8.15638	0.0067025	0.595789	DOWN	-0.20659	0.105919	-0.154704	0.0392421	-0.211036	-0.220012	-0.0753339	0.380603	0.634257	-0.022568	-0.232155	0.215607	-0.291978
Wipf1	ENSRNOG00000018406	117538	WAS/WASL interacting protein family, member 1	0.676475	5.23354	8.12018	0.00681477	0.595789	UP	-0.0509475	-0.146313	-0.169381	-0.175538	0.371961	0.393956	0.14821	-0.185375	-0.093835	-0.186687	1.01438	-0.153599	-0.019183
Car2	ENSRNOG00000009629	54231	carbonic anhydrase 2	0.479276	8.16791	8.02418	0.00712227	0.598016	UP	-0.126105	-0.364703	-0.503995	-0.437442	1.61082	-0.373906	-0.10162	-0.244715	-0.382889	-0.392565	-0.37131	-0.249185	-0.246332
Eif3f	ENSRNOG00000015221	293427	eukaryotic translation initiation factor 3, subunit F	0.285544	7.27143	8.03789	0.00707746	0.598016	UP	-0.136308	0.084319	0.135932	-0.0523414	-0.0112184	-0.0950969	-0.0447702	0.0161316	0.0635186	-0.0547122	0.0210869	0.0698169	0.234137
Ephx4	ENSRNOG00000023389	289440	epoxide hydrolase 4	-0.388293	6.11368	8.01708	0.0071456	0.598016	DOWN	-0.165786	-0.0415659	-0.207934	0.222355	-0.145425	-0.18062	-0.109881	0.486374	-0.25304	-0.0809434	-0.228611	-0.212434	-0.127434
Cenpp	ENSRNOG00000062220	679342	centromere protein P	2.09518	2.16246	7.98789	0.00724234	0.602588	UP	-0.244594	0.0823041	0.0554083	0.391319	-0.241746	-0.0562013	-0.266061	0.0898724	0.0896844	0.980265	-0.161886	0.115301	-0.0695128
Fcgr2a	ENSRNOG00000049422	116591	Fc gamma receptor 2A	3.69706	2.09298	7.94722	0.00737948	0.610449	UP	-0.0844733	-0.0746525	-0.0973444	-0.0950122	-0.0919682	-0.0828356	1.30902	-0.0602789	-0.0758379	-0.0292065	-0.114244	-0.114244	-0.0899125
C1h16orf54	ENSRNOG00000016978	308990	similar to human chromosome 16 open reading frame 54	-3.59045	1.39866	7.86026	0.00768207	0.620505	DOWN
Cfap144	ENSRNOG00000002873	287346	cilia and flagella associated protein 144	2.91043	1.90604	7.87035	0.00764628	0.620505	UP
Cox6a2	ENSRNOG00000019851	25278	cytochrome c oxidase subunit 6A2	-1.86475	2.35026	7.88887	0.00758107	0.620505	DOWN	-0.0339202	0.021803	-0.032204	-0.038781	-0.0282306	-0.0322105	-0.0353935	-0.0234811	-0.0326316	-0.0516689	-0.0516689	-0.0516689	-0.0516689
Cyp2j10	ENSRNOG00000042224	313373	cytochrome P450, family 2, subfamily j, polypeptide 10	1.64596	3.09473	7.84508	0.00773621	0.620505	UP	0.119638	-0.050098	-0.114445	-0.024847	0.20075	-0.0912416	-0.229616	-0.0188747	-0.0653575	-0.0331556	-0.0296867	-0.0663641	-0.221736
Ensa	ENSRNOG00000048617	60334	endosulfine alpha	-0.253895	8.80704	7.81708	0.00783721	0.620505	DOWN	-0.313881	0.269466	0.108178	0.0971405	-0.369758	-0.304671	-0.302056	0.384953	0.386034	0.128147	-0.302438	0.0461547	-0.363555
Id3	ENSRNOG00000026124	25585	inhibitor of DNA binding 3	0.543416	5.54388	7.81413	0.00784791	0.620505	UP	0.772678	-0.10857	-0.12812	-0.132653	-0.11547	-0.0576413	-0.100987	-0.125264	-0.13765	-0.128377	-0.0692596	-0.0947401	1.20488
RGD1562259	ENSRNOG00000071148	500451	similar to 40S ribosomal protein S20	6.64021	2.67387	7.92711	0.00784518	0.620505	UP
Zkscan5	ENSRNOG00000059552	304275	zinc finger with KRAB and SCAN domains 5	0.789569	4.06686	7.84111	0.00775045	0.620505	UP	0.0532785	0.0143962	0.000197568	-0.0105923	-0.0558517	-0.0253155	-0.00417335	0.0144208	-0.034041	0.0075245	0.059376	0.0712016	0.0713583
Abhd8	ENSRNOG00000000054	306338	abhydrolase domain containing 8	-0.343572	7.0979	7.76349	0.00803439	0.621514	DOWN	-0.210939	0.328611	0.213903	0.00054658	-0.361371	-0.350947	-0.279057	0.205409	0.570255	0.0690608	-0.384938	0.304173	-0.183141
Agap2	ENSRNOG00000025584	65218	ArfGAP with GTPase domain, ankyrin repeat and PH domain 2	-0.244376	8.93667	7.78842	0.00794203	0.621514	DOWN	-0.33724	0.0905449	0.439721	0.25446	-0.359143	-0.295223	-0.357873	0.345313	0.144502	0.0884786	-0.36902	0.00274454	-0.0735095
Phldb1	ENSRNOG00000026985	171434	pleckstrin homology-like domain, family B, member 1	0.555206	6.36351	7.77343	0.00799744	0.621514	UP	-0.27116	-0.17537	-0.171178	-0.270222	0.675837	0.598086	-0.32731	-0.132118	-0.104285	-0.322523	1.13324	-0.21728	-0.0878435
Ubxn4	ENSRNOG00000003625	304766	UBX domain protein 4	0.283948	7.11845	7.77318	0.00799837	0.621514	UP	-0.199642	0.201672	0.018826	0.0479106	-0.22218	-0.118518	-0.25485	0.214119	0.188525	0.096445	0.0833223	0.180455	-0.32463
Dlgap3	ENSRNOG00000014302	286923	DLG associated protein 3	-0.391593	7.26071	7.57604	0.00876692	0.63056	DOWN	-0.435725	0.200897	0.109858	0.472229	-0.480653	-0.467017	-0.470133	0.509288	0.289232	0.360723	-0.493831	1.16287	-0.466062
Gpx4	ENSRNOG00000013604	29328	glutathione peroxidase 4	-0.450124	6.56048	7.64331	0.00849615	0.63056	DOWN	0.0257859	0.101862	-0.0119515	-0.228538	0.0909139	-0.0878927	0.0942249	-0.0669271	-0.0420649	-0.209537	-0.0865427	0.387383	0.190715
Ing3	ENSRNOG00000005496	312154	inhibitor of growth family, member 3	0.645985	4.50038	7.56361	0.00881795	0.63056	UP	-0.040855	0.133738	0.0415975	0.0385719	-0.14873	-0.0756503	-0.212576	0.0569266	0.177689	0.030636	-0.0874156	0.225481	-0.109445
Invs	ENSRNOG00000008632	313228	inversin	1.7344	2.33317	7.65864	0.00843571	0.63056	UP	-0.0492105	0.0663697	-0.0567712	0.00766777	-0.0931634	0.0973563	-0.0652086	0.0474255	-0.0116209	0.228293	0.200076	0.04216	-0.142561
Krt15	ENSRNOG00000003899	287700	keratin 15	4.08645	1.34152	7.62835	0.0085556	0.63056	UP	-0.00426293	-0.00330006	-0.00426293	-0.00426293	-0.00426293	-0.00426293	-0.00426293	-0.00426293	-0.00426293	-0.00426293	-0.00426293	-0.00426293	-0.00426293
Mag	ENSRNOG00000021023	29409	myelin-associated glycoprotein	0.67401	6.41862	7.55348	0.00885979	0.63056	UP	-0.351177	-0.328327	-0.409498	-0.403742	1.83254	-0.34029	-0.318778	-0.396381	-0.399367	-0.358706	0.498183	-0.375262	-0.247658
Mbp	ENSRNOG00000016516	24547	myelin basic protein	0.716756	11.6481	7.58234	0.00874118	0.63056	UP	-0.358579	-0.351693	-0.504288	-0.466386	1.93581	-0.427655	-0.27504	-0.376652	-0.335789	-0.424963	1.06607	-0.477954	-0.0576104
Mlf1	ENSRNOG00000012827	310483	myeloid leukemia factor 1	3.03547	1.7509	7.60647	0.00864332	0.63056	UP	-0.0638851	0.0517827	-0.0106926	-0.0120108	-0.0633566	-0.0500609	-0.0793212	0.0389718	0.0499459	-0.00356897	-0.0363001	0.027182	-0.0891228
Osbpl9	ENSRNOG00000033593	298369	oxysterol binding protein-like 9	0.537535	5.51898	7.54498	0.00889504	0.63056	UP	0.223759	0.251205	0.215779	0.154176	-0.472657	-0.409265	-0.458814	0.0609554	0.341038	0.169622	-0.0736758	0.301376	-0.371466
Pigc	ENSRNOG00000026497	364032	phosphatidylinositol glycan anchor biosynthesis, class C	-0.735573	4.07148	7.79014	0.0082344	0.63056	DOWN	-0.041673	0.00699019	-0.000159896	-0.0825864	0.0766528	0.0792675	-0.0566014	-0.00847715	-0.0118138	-0.0761441	0.198415	-0.117154	-0.00705945
Popdc3	ENSRNOG00000047102	641520	popeye domain containing 3	-4.6066	1.12793	7.79052	0.00834535	0.63056	DOWN	-0.0522139	0.0289911	-0.0444275	-0.0189048	-0.0477492	-0.049434	-0.0522139	-0.00145068	-0.0522139	0.145594	-0.0522139	-0.0522139	0.00394373
Rnaseh2b	ENSRNOG00000009192	361056	ribonuclease H2, subunit B	0.751668	4.08408	7.57987	0.00875127	0.63056	UP	-0.0678022	0.0319977	-0.0199754	0.00208074	-0.0694079	-0.0499816	0.303689	0.00234752	0.107247	-0.0330765	0.0071513	-0.0445159	-0.0946217
Rora	ENSRNOG00000027145	300807	RAR-related orphan receptor A	-0.575278	5.22758	7.54392	0.00889947	0.63056	DOWN	0.473347	0.0728115	-0.133399	0.116458	-0.33479	0.0469456	-0.351271	-0.0683699	0.117167	0.397392	-0.285667	0.658658	0.278958
Slc12a8	ENSRNOG00000001792	266733	solute carrier family 12, member 8	3.50633	1.21711	7.61159	0.0086227	0.63056	UP	-0.0770181	0.0727285	0.0809452	0.080667	-0.11947	-0.0657926	-0.137336	0.0371881	0.117181	0.0335622	-0.117273	0.0892093	0.546885
Ydjc	ENSRNOG00000001861	287938	YdjC chitooligosaccharide deacetylase homolog	-0.536428	4.833	7.75547	0.00890036	0.63056	DOWN	-0.149491	0.108105	0.065538	0.0575633	-0.12924	-0.158553	-0.103219	0.149232	0.0360083	0.165777	-0.140107	-0.0561773	-0.276542
	ENSRNOG00000022709			4.27282	1.30632	7.60743	0.00863945	0.63056	UP
	ENSRNOG00000064315			3.59046	1.15754	7.57155	0.00878533	0.63056	UP
Ugt8	ENSRNOG00000009345	50555	UDP glycosyltransferase 8	0.753507	6.30917	7.53001	0.0089575	0.631482	UP	-0.324072	-0.266362	-0.354659	-0.337622	1.37507	0.0988218	-0.315654	-0.334434	-0.348325	-0.31599	1.56423	-0.335897	-0.287879
Aak1	ENSRNOG00000018317	500244	AP2 associated kinase 1	-0.283015	8.12168	7.47317	0.00919895	0.632255	DOWN	-0.414638	0.406424	0.160696	0.228463	-0.698512	-0.377542	-0.669091	0.677304	0.396789	0.170283	-0.523673	0.578854	-0.594248
Adcy1	ENSRNOG00000059479	305509	adenylate cyclase 1	-0.344311	8.35313	7.45497	0.00927773	0.632255	DOWN	-0.309617	0.0964424	-0.258132	-0.121092	-0.325402	-0.0408505	-0.335429	0.813336	-0.158374	-0.213441	-0.318315	2.56133	-0.338669
Cdyl2	ENSRNOG00000042888	292044	chromodomain Y-like 2	-0.839128	4.03878	7.46289	0.00924337	0.632255	DOWN	-0.144356	0.0842739	0.00206241	0.0602275	-0.212758	-0.0784577	0.285741	0.126531	0.0159883	-0.0270965	-0.0521343	0.0811403	-0.144552
Crlf3	ENSRNOG00000050657	54395	cytokine receptor-like factor 3	-0.694912	4.45308	7.50323	0.00907039	0.632255	DOWN	-0.0200492	-0.0114374	0.0161028	0.0806633	-0.13729	-0.0113762	0.137508	0.0524803	0.0213651	0.0507493	0.00179613	0.0397093	0.176249
Fzd5	ENSRNOG00000014678	317674	frizzled class receptor 5	1.39906	2.72122	7.46529	0.00923299	0.632255	UP	-0.00620821	-0.0111375	-0.0121011	-0.0121011	-0.00987772	-0.0121011	-0.0121011	-0.00972128	-0.0121011	-0.0121011	-0.0121011	-0.0121011	-0.0121011
Kcnj9	ENSRNOG00000007645	116560	potassium inwardly-rectifying channel, subfamily J, member 9	-0.560219	5.29991	7.45976	0.00925692	0.632255	DOWN	-0.15543	0.0184016	0.0849253	0.0249319	-0.0807376	-0.0264101	-0.197286	0.193019	0.0908495	0.0546757	-0.0209002	0.0268805	-0.24515
Uqcrc1	ENSRNOG00000032134	301011	ubiquinol-cytochrome c reductase core protein 1	-0.330464	6.81332	7.46648	0.00922782	0.632255	DOWN	-0.0200679	0.117966	0.0351544	-0.0208479	-0.0893551	-0.111444	-0.0725339	0.0144028	0.0864564	-0.0233107	0.0497676	0.0788164	0.224607
Cracd	ENSRNOG00000002139	289568	capping protein inhibiting regulator of actin dynamics	0.350086	6.12934	7.37464	0.00963411	0.635363	UP
Gbe1	ENSRNOG00000051232	288333	1,4-alpha-glucan branching enzyme 1	0.65609	4.5494	7.37904	0.00961423	0.635363	UP	-0.0042591	-0.0616675	0.0652831	0.0177321	0.0654267	-0.0265052	0.185344	-0.0621688	-0.145301	-0.234651	0.0144053	-0.0805921	-0.0523847
Hivep2	ENSRNOG00000011015	29721	HIVEP zinc finger 2	-0.314369	7.70098	7.38857	0.00957127	0.635363	DOWN	-0.294348	0.0391006	0.186696	0.0131216	-0.304188	-0.289647	-0.308923	0.639467	0.0538045	-0.0592774	-0.394449	0.164185	-0.109656
Pomgnt2	ENSRNOG00000019492	316091	protein O-linked mannose N-acetylglucosaminyltransferase 2 (beta 1,4-)	-0.683098	4.70035	7.38847	0.00957174	0.635363	DOWN	-0.0621214	0.0696171	0.0193169	-0.010442	-0.0726091	-0.0377316	-0.0734169	0.0170301	0.112634	0.0184826	-0.106144	0.0277562	-0.106144
Slc25a46	ENSRNOG00000017091	291709	solute carrier family 25, member 46	0.364539	6.39645	7.42173	0.00942344	0.635363	UP	-0.171925	0.195605	0.0781898	0.0734583	-0.214614	-0.20099	-0.229387	0.165063	0.19075	0.130415	-0.0242376	0.105174	-0.186599
Slc66a3	ENSRNOG00000005126	298906	solute carrier family 66 member 3	-2.14863	1.94496	7.39784	0.00952973	0.635363	DOWN
	ENSRNOG00000062930			-0.446866	12.0012	7.38444	0.00958987	0.635363	DOWN
Acot2	ENSRNOG00000010134	192272	acyl-CoA thioesterase 2	0.79953	3.96403	7.21653	0.0103791	0.635529	UP	0.073285	-0.0190701	0.000696557	-0.0744884	-0.065287	0.115631	-0.0899334	0.0588819	0.0287175	-0.0863595	0.0438875	-0.00876412	0.108218
Anxa2	ENSRNOG00000010362	56611	annexin A2	-1.1031	3.41158	6.80972	0.0125938	0.635529	DOWN	-0.035948	-0.0387855	0.110971	-0.0411734	-0.039864	-0.0405174	-0.042753	-0.0238716	-0.06557	-0.0115508	0.092528	-0.0370556	0.834146
Aox1	ENSRNOG00000015354	54349	aldehyde oxidase 1	1.00189	3.53507	6.78346	0.0127532	0.635529	UP	0.692893	-0.0913406	-0.102787	-0.106521	-0.109051	-0.105448	-0.10242	-0.0970145	-0.106541	-0.111881	-0.111881	-0.103748	-0.0716752
Aplp2	ENSRNOG00000047179	64312	amyloid beta precursor like protein 2	-0.20377	9.2385	7.22593	0.0103331	0.635529	DOWN	-0.109677	0.172163	0.200882	0.0490479	-0.297332	-0.0463866	-0.240759	0.11214	0.112166	-0.0897549	-0.218981	0.469737	0.663159
Bcas1	ENSRNOG00000012906	246755	brain enriched myelin associated protein 1	0.7004	8.53544	6.90884	0.0120112	0.635529	UP	-0.386977	-0.373827	-0.42463	-0.429795	1.04274	1.70703	-0.386297	-0.418831	-0.424251	-0.428585	3.5029	-0.411658	-0.310455
Cdc34	ENSRNOG00000060530	299602	cell division cycle 34, ubiqiutin conjugating enzyme	-0.376756	6.19498	6.68839	0.0133486	0.635529	DOWN	-0.088557	0.0358032	0.0285912	-0.0448031	0.00749385	-0.0901514	-0.0814892	0.106585	0.000366318	-0.0341764	-0.11072	0.112058	-0.0730647
Cdh11	ENSRNOG00000013481	84407	cadherin 11	-0.525862	5.16636	7.07532	0.0110965	0.635529	DOWN	-0.003954	-0.0134557	-0.00792572	-0.273088	-0.392801	0.302548	-0.599577	0.746686	0.0465149	-0.389725	0.295804	0.027339	-0.494507
Cers2	ENSRNOG00000021138	310667	ceramide synthase 2	0.65417	5.04895	7.01517	0.0114181	0.635529	UP	-0.119739	-0.0189406	-0.114686	-0.198857	0.424961	-0.0279391	-0.0846134	-0.0800546	-0.0356831	-0.139145	0.512801	-0.14136	-0.116945
Cfap161	ENSRNOG00000012301	308794	cilia and flagella associated protein 161	2.75387	1.61054	6.93928	0.0118381	0.635529	UP	-0.026864	-0.0211277	-0.0220467	0.0118018	-0.0275883	-0.0270419	-0.0265677	-0.0226634	-0.0108198	-0.0118733	-0.0298157	-0.0298157	0.0262168
Clcnka	ENSRNOG00000052368	79425	chloride voltage-gated channel Ka	-2.70842	1.60954	6.79783	0.0126657	0.635529	DOWN	-0.0417718	-0.00425724	-0.0497943	-0.0428381	-0.0416627	-0.0484066	-0.0432463	0.0527166	0.0237359	-0.0415388	-0.00686666	-0.00253985	-0.0595344
Copg2	ENSRNOG00000011014	301742	COPI coat complex subunit gamma 2	0.62131	4.5674	6.80511	0.0126217	0.635529	UP	-0.408242	0.433535	0.263425	0.254414	-0.405147	-0.238708	-0.472122	0.105277	0.401146	0.305451	-0.207138	0.020726	-0.34469
Cpne9	ENSRNOG00000023077	297516	copine family member 9	-0.862566	3.9542	6.75602	0.0129221	0.635529	DOWN	-0.0901703	0.0213774	-0.0854741	0.0329684	-0.158003	-0.128876	-0.178608	0.378038	-0.126268	0.174338	-0.116877	0.0228221	-0.210201
Cyp11b1	ENSRNOG00000068909	500892	cytochrome P450, family 11, subfamily b, polypeptide 1	-0.988145	3.88712	6.96708	0.0116824	0.635529	DOWN
Dab2	ENSRNOG00000028930	79128	DAB adaptor protein 2	-0.557402	5.49716	7.2945	0.0100043	0.635529	DOWN	-0.0354518	-0.0381494	-0.0169672	-0.0485586	-0.108813	0.359997	0.0201007	0.0192882	-0.00162015	0.0977501	-0.0163545	-0.113296	0.42145
Enpp2	ENSRNOG00000004089	84050	ectonucleotide pyrophosphatase/phosphodiesterase 2	0.59169	7.11579	7.00641	0.0114658	0.635529	UP	-0.237895	-0.305112	-0.313166	-0.362559	1.25498	0.312387	-0.12069	-0.34847	-0.383468	-0.343386	0.532894	-0.352776	-0.116966
Ephb1	ENSRNOG00000007865	24338	Eph receptor B1	0.491131	5.86153	6.9144	0.0119794	0.635529	UP	0.125179	0.0727046	-0.251705	0.74836	0.107483	-0.274332	-0.495659	-0.40476	-0.124206	-0.26074	1.3146	-0.00863664	-0.431057
Evi2a	ENSRNOG00000022764	685433	ecotropic viral integration site 2A	0.618908	5.91753	6.88154	0.0121687	0.635529	UP	-0.278686	-0.311483	-0.346231	-0.348805	1.31431	-0.0378512	0.275194	-0.338683	-0.353852	-0.348246	0.115521	-0.351966	-0.177072
F13a1	ENSRNOG00000015957	60327	coagulation factor XIII A1 chain	-1.96274	1.91898	6.85031	0.0123516	0.635529	DOWN	-0.0402118	-0.0199685	-0.0373328	-0.0267622	-0.0364764	-0.0403899	-0.0106442	0.0388349	-0.0241462	-0.0252011	-0.0168764	-0.0431674	-0.0431674
Fa2h	ENSRNOG00000018950	307855	fatty acid 2-hydroxylase	0.653286	5.74059	6.9519	0.0117671	0.635529	UP	-0.304711	-0.296468	-0.340654	-0.338859	1.25107	0.396961	-0.303368	-0.315181	-0.335494	-0.330384	1.42928	-0.337416	-0.278551
Fam180a	ENSRNOG00000011750	362336	family with sequence similarity 180, member A	-2.29138	1.80828	7.02192	0.0113815	0.635529	DOWN	-0.0403815	-0.00662408	-0.0158633	-0.0218391	-0.0488426	-0.03441	-0.0468891	0.0240661	-0.0185658	-0.0386688	-0.0566592	-0.0281701	-0.000476748
Farsa	ENSRNOG00000003149	288917	phenylalanyl-tRNA synthetase subunit alpha	0.600801	4.73155	7.05224	0.0112187	0.635529	UP	-0.13749	0.105918	0.0131917	0.079104	-0.136736	-0.111853	-0.123607	0.128526	0.0986468	0.142591	0.0192919	0.18642	-0.177117
Frmd5	ENSRNOG00000016189	311362	FERM domain containing 5	0.584718	5.26597	7.14639	0.010729	0.635529	UP	-0.386904	-0.0324928	-0.358589	-0.204287	0.9318	0.0916915	-0.399053	-0.166985	-0.286721	0.162127	0.516127	0.0280633	-0.175408
Gatd3a	ENSRNOG00000001211	294326	glutamine amidotransferase class 1 domain containing 3A	-0.341237	6.24099	6.75919	0.0129025	0.635529	DOWN	-0.00278295	0.087332	0.0210241	-0.0608745	-0.0209354	-0.115003	-0.0911727	0.0270518	-0.0176255	-0.00307083	-0.0765024	0.170943	0.0964578
Gjb2	ENSRNOG00000008855	394266	gap junction protein, beta 2	-1.1602	3.41317	7.03342	0.0113195	0.635529	DOWN	0.159893	-0.0453095	-0.0557103	-0.0543193	-0.0453735	-0.0465322	-0.0478869	-0.0490312	-0.0481337	-0.0396657	-0.057658	-0.057658	-0.057658
Gnb2	ENSRNOG00000001409	81667	G protein subunit beta 2	-0.386091	6.56228	7.15747	0.0106729	0.635529	DOWN	-0.168545	0.0963915	0.183712	-0.0339344	0.00959468	-0.173965	-0.0836044	0.0213313	0.0252396	-0.0867205	-0.0345856	-0.0075959	0.328185
Gsr	ENSRNOG00000014915	116686	glutathione-disulfide reductase	2.1877	1.94478	6.71476	0.0131805	0.635529	UP	-0.375485	0.272831	-0.0626726	0.249531	-0.286553	-0.400026	-0.300633	0.383113	0.27639	0.270778	-0.395648	0.0983864	-0.321224
Hibadh	ENSRNOG00000008063	63938	3-hydroxyisobutyrate dehydrogenase	0.35189	6.2444	6.73527	0.0130514	0.635529	UP	0.366452	0.0569547	0.00222029	0.0836352	-0.241749	-0.0142051	-0.234372	-0.067959	-0.161182	0.236668	0.0206957	0.00502423	-0.252497
Hmgcl	ENSRNOG00000009422	79238	3-hydroxy-3-methylglutaryl-CoA lyase	0.762691	3.85484	7.04117	0.0117567	0.635529	UP	-0.0601699	0.0608356	0.012896	-0.0512795	-0.0367126	-0.0437872	-0.0330155	0.0835714	-0.00878054	-0.00102593	-0.155355	0.0522054	-0.236248
Hpcal4	ENSRNOG00000050983	50872	hippocalcin-like 4	-0.267023	9.3851	7.07528	0.0110967	0.635529	DOWN	-0.395182	0.143348	0.422312	0.0255717	-0.358641	-0.418085	-0.296299	0.453006	0.713226	0.140942	-0.382429	0.218716	-0.316199
Inip	ENSRNOG00000069187	298032	INTS3 and NABP interacting protein	0.752802	4.01911	7.01424	0.0114231	0.635529	UP	-0.100404	0.0123724	0.0889886	0.0301942	-0.0846003	-0.0137945	0.0240125	0.0866992	-0.033799	-0.030395	0.0518901	-0.0291347	-0.214544
Kcnt2	ENSRNOG00000013312	304827	potassium sodium-activated channel subfamily T member 2	-1.08359	3.37396	7.13265	0.0107991	0.635529	DOWN	-0.527727	0.0864685	0.00767643	-0.0410026	-0.531963	-0.0656978	-0.28241	1.10266	-0.165469	-0.309362	-0.457104	0.353044	-0.470306
Kdm1b	ENSRNOG00000016519	306819	lysine demethylase 1B	-0.94298	3.90815	7.09625	0.0109869	0.635529	DOWN	-0.136532	0.0792458	-0.0125514	0.039084	-0.148044	-0.122349	-0.176214	0.259078	0.137246	0.0205247	-0.0504869	-0.0606667	-0.234053
Kpnb1	ENSRNOG00000009275	24917	karyopherin subunit beta 1	0.39972	5.98682	6.95157	0.011769	0.635529	UP	-0.176654	0.157251	0.000546497	0.0820867	-0.215558	-0.196176	-0.213902	0.273953	0.0444021	0.0153984	-0.101036	0.315998	-0.295863
Lrfn2	ENSRNOG00000011803	316205	leucine rich repeat and fibronectin type III domain containing 2	-0.729704	4.37357	7.247	0.0102308	0.635529	DOWN	-0.267812	0.130737	0.0996801	0.0523198	-0.272722	-0.0227524	-0.260146	0.348249	0.183995	0.0225534	-0.213582	-0.0993895	-0.262229
Lsg1	ENSRNOG00000001727	288029	large 60S subunit nuclear export GTPase 1	-0.569255	4.81025	6.94708	0.0117942	0.635529	DOWN	-0.0796093	0.0621633	0.046903	0.0591451	-0.0980944	-0.0400211	-0.118914	0.071174	-0.0212213	0.0887535	0.135206	0.0279656	0.0244211
Mid1ip1	ENSRNOG00000003228	404280	MID1 interacting protein 1	0.59746	5.26593	7.12127	0.0108574	0.635529	UP	0.265913	-0.0234444	-0.0626457	-0.153681	0.244843	-0.125742	-0.11864	-0.164766	-0.0819885	-0.224343	-0.0987572	-0.18605	0.0200513
Mms19	ENSRNOG00000046769	171124	MMS19 homolog, cytosolic iron-sulfur assembly component	-0.775388	4.14323	7.12942	0.0108156	0.635529	DOWN	-0.035572	0.0951582	0.0550943	0.0522222	-0.182227	-0.0843985	-0.0430162	0.0762745	0.000278345	0.195822	-0.06884	0.0566048	-0.0678746
Mobp	ENSRNOG00000018700	25037	myelin-associated oligodendrocyte basic protein	0.691219	9.98613	7.15497	0.0106855	0.635529	UP	-0.303371	-0.324885	-0.369854	-0.367602	1.70022	-0.30517	-0.279276	-0.361138	-0.378455	-0.347859	0.0260017	-0.34862	-0.214747
Mphosph6	ENSRNOG00000050087	686999	M phase phosphoprotein 6	0.466419	5.54216	7.28826	0.0100338	0.635529	UP	-0.0627689	0.0467394	0.13066	-0.0102956	-0.0685838	-0.0704383	-0.0159897	0.0200851	0.0867216	0.0375297	-0.0571171	-0.0832478	0.109823
Mtmr10	ENSRNOG00000016090	309255	myotubularin related protein 10	0.693828	4.47492	6.71046	0.0132078	0.635529	UP	0.551386	-0.178399	-0.183815	-0.197335	0.00613197	0.560757	-0.215833	-0.116815	-0.246654	-0.0929666	0.477575	-0.130818	-0.0718356
Nhlh2	ENSRNOG00000054375	295327	nescient helix loop helix 2	2.01471	1.93268	7.03475	0.0113123	0.635529	UP	-0.0436272	-0.0122339	-0.0412148	-0.0401036	-0.0428745	-0.0367714	-0.0385994	0.046807	-0.00705563	-0.0451053	-0.0451053	-0.0451053	-0.0451053
Oscp1	ENSRNOG00000026978	362595	organic solute carrier partner 1	0.590557	6.67621	7.26467	0.0101459	0.635529	UP	-0.0577956	0.0111901	0.100795	-0.0754686	0.0810058	-0.0632052	0.101527	-0.0754043	0.0458856	-0.00848066	-0.102256	-0.000474142	0.146208
Ostm1	ENSRNOG00000037647	499474	osteoclastogenesis associated transmembrane protein 1	-0.294043	6.92233	7.13941	0.0107645	0.635529	DOWN	-0.0679334	0.141871	0.0229498	-0.0535482	-0.0727611	-0.0428583	-0.112755	0.0163117	0.0815327	0.10867	-0.0155299	0.206834	-0.00545068
Pcdhb12	ENSRNOG00000033719	25133	protocadherin beta 12	2.89041	1.57785	6.7614	0.0128888	0.635529	UP	-0.0396094	0.0185448	0.0109065	-0.0307518	-0.0487988	-0.0449421	-0.0490787	-0.01497	-0.0136544	-0.0228622	-0.0588509	-0.00186026	-0.00265621
Pcgf6	ENSRNOG00000020250	309457	polycomb group ring finger 6	-0.557613	4.93168	7.2855	0.0100468	0.635529	DOWN	-0.319821	0.218397	0.055946	0.189152	-0.321061	-0.184256	-0.354972	0.329078	0.256547	0.275351	-0.220686	0.260796	-0.400832
Phf13	ENSRNOG00000009046	313742	PHD finger protein 13	-0.801107	3.91459	7.04225	0.0112721	0.635529	DOWN	-0.0465373	0.0615642	-0.00604684	-0.034578	-0.0451407	-0.028382	-0.0854202	0.0537761	0.0783922	0.0431664	-0.0718294	0.0638152	-0.0479095
Plaat3	ENSRNOG00000021206	24913	phospholipase A and acyltransferase 3	0.45739	6.24767	6.71383	0.0131864	0.635529	UP
Plekhb1	ENSRNOG00000018627	64471	pleckstrin homology domain containing B1	0.463674	7.92757	6.7666	0.0128567	0.635529	UP	0.0234227	-0.173062	-0.2197	-0.224636	0.720553	0.0105411	-0.130424	-0.193506	-0.146405	-0.20458	-0.0494538	-0.200993	-0.0603262
Plekhf1	ENSRNOG00000027724	308543	pleckstrin homology and FYVE domain containing 1	1.61901	2.51709	6.68784	0.0133521	0.635529	UP	-0.0153325	-0.12263	-0.163241	-0.159727	0.478922	0.178784	-0.113622	-0.154504	-0.145584	-0.170924	0.519067	-0.123336	-0.170924
Pmp22	ENSRNOG00000003338	24660	peripheral myelin protein 22	0.723674	5.30091	6.74406	0.0129964	0.635529	UP	-0.0571038	-0.268697	-0.319614	-0.290444	1.02208	0.213027	-0.083463	-0.292157	-0.303986	-0.285079	-0.239216	-0.314257	0.0210078
Pnpla7	ENSRNOG00000008190	246246	patatin-like phospholipase domain containing 7	0.858454	3.96655	6.86679	0.0122548	0.635529	UP	0.847249	-0.136008	-0.22119	-0.0992778	-0.154311	-0.105001	0.256751	-0.146387	-0.197539	-0.0945757	-0.164122	-0.138963	-0.128066
Pom121	ENSRNOG00000001449	113975	POM121 transmembrane nucleoporin	-0.349675	6.34794	7.04311	0.0112675	0.635529	DOWN	-0.297481	0.309077	0.174346	0.0525461	-0.294036	-0.260929	-0.288728	0.209915	0.339327	0.0523265	-0.234111	0.114145	-0.156449
Pomk	ENSRNOG00000014628	306549	protein-O-mannose kinase	-0.739459	4.25861	6.92261	0.0119325	0.635529	DOWN	-0.0889912	0.109245	0.0469145	0.0661529	-0.226044	0.0358655	-0.153242	0.115937	0.075069	0.0578536	0.255708	0.111335	-0.088973
Ppp1r10	ENSRNOG00000059268	65045	protein phosphatase 1, regulatory subunit 10	-0.425883	5.37057	6.78555	0.0127405	0.635529	DOWN	-0.0707389	0.055906	-0.0313776	-0.025752	0.0175817	-0.109044	-0.147894	0.0916781	0.0630092	0.0571831	-0.0585897	0.170093	0.0121899
Ppp1r3d	ENSRNOG00000053869	689995	protein phosphatase 1, regulatory subunit 3D	-0.964177	3.3868	6.79596	0.0126771	0.635529	DOWN	0.153463	0.0363475	-0.0239655	-0.0568209	-0.103062	-0.0924081	-0.105091	0.072693	-0.0335437	-0.0427041	-0.0844462	0.0431738	0.0142973
Ppp3cb	ENSRNOG00000054782	24675	protein phosphatase 3 catalytic subunit beta	-0.242411	8.62139	6.68641	0.0133613	0.635529	DOWN	-0.241212	0.149239	0.0806903	0.152119	-0.299579	0.0160009	-0.217388	0.215764	0.108275	0.217495	0.0227171	0.179303	-0.315139
Ptprs	ENSRNOG00000047247	25529	protein tyrosine phosphatase, receptor type, S	-0.234761	8.11675	6.78377	0.0127513	0.635529	DOWN	-0.255046	0.286457	0.138421	0.102751	-0.496001	-0.237527	-0.54064	0.494543	0.429208	0.0118906	-0.399057	0.127511	-0.530966
Rbm19	ENSRNOG00000001397	304512	RNA binding motif protein 19	-1.06918	3.42089	6.76338	0.0128766	0.635529	DOWN	-0.0608996	0.0641526	0.00611441	0.0340167	-0.0793393	-0.0325102	-0.0797378	0.0533802	0.03729	0.00659993	0.00865872	-0.0454932	-0.0942401
Rnf113a2	ENSRNOG00000067995	314313	ring finger protein 113A2	0.780112	3.96438	6.93325	0.0118722	0.635529	UP
Rpl14	ENSRNOG00000019007	65043	ribosomal protein L14	-0.263783	7.92898	7.27236	0.0101092	0.635529	DOWN	-0.0274472	-0.0236093	0.0765429	-0.157306	0.198501	-0.0281516	0.209211	-0.161889	-0.0490648	-0.149614	0.171672	-0.0246569	0.520059
Rpl22	ENSRNOG00000069581	81768	ribosomal protein L22	-0.590053	5.25912	7.3357	0.00981211	0.635529	DOWN
Rpl9	ENSRNOG00000026716	29257	ribosomal protein L9	-4.70127	1.20822	6.80945	0.0131205	0.635529	DOWN	-0.0486808	0.000658865	0.0777917	-0.0721697	0.0530943	-0.00240389	0.117268	-0.0430339	-0.0750023	-0.0851755	-0.116993	-0.0243313	0.378096
Rps20-ps6	ENSRNOG00000064848	680175	ribosomal protein S20, pseudogene 6	1.8423	2.26921	6.91807	0.0119584	0.635529	UP
Rrh	ENSRNOG00000053349	310869	retinal pigment epithelium derived rhodopsin homolog	-3.50185	1.32041	7.05936	0.0111809	0.635529	DOWN	-0.105207	0.088611	0.0113237	0.0707434	-0.116049	-0.0886204	-0.110896	0.080547	0.106693	0.10453	-0.100783	0.157489	-0.127294
Scarb1	ENSRNOG00000000981	25073	scavenger receptor class B, member 1	0.561485	4.66507	6.72134	0.0131389	0.635529	UP	-0.0403462	0.248566	-0.0392485	0.0457864	-0.473735	-0.167073	-0.372348	0.358927	0.285518	-0.0488712	0.797068	-0.0234724	0.270524
Sema6d	ENSRNOG00000004812	311384	semaphorin 6D	0.469525	6.0581	7.31838	0.0098924	0.635529	UP	0.265614	0.020317	-0.0268301	-0.0949843	0.0834094	-0.0805372	-0.402405	-0.0812076	-0.0600074	0.438028	0.364356	-0.402617	-0.100457
Sgtb	ENSRNOG00000011937	294708	small glutamine rich tetratricopeptide repeat co-chaperone beta	-0.255997	7.5651	7.26492	0.0101447	0.635529	DOWN	-0.12936	0.121327	0.0874671	0.0870924	-0.278028	-0.0263847	-0.256133	0.254367	-0.109341	0.131423	-0.162916	0.139325	-0.294925
Ski	ENSRNOG00000055340	313757	Ski proto-oncogene	-0.324826	6.95197	6.68553	0.0133669	0.635529	DOWN	-0.126824	0.0126237	0.0868407	0.213127	-0.366062	-0.219874	0.370746	0.233973	-0.096768	0.206902	-0.174537	0.191595	-0.211836
Slc10a6	ENSRNOG00000002057	289459	solute carrier family 10 member 6	2.43688	1.65849	6.72056	0.0131438	0.635529	UP	-0.0933225	-0.0968828	-0.0997324	-0.103316	-0.112206	-0.103174	1.66516	-0.10044	-0.0929399	-0.0704783	-0.103732	-0.117547	-0.0957321
Sox21	ENSRNOG00000063983	306168	SRY-box transcription factor 21	0.704664	4.44443	6.77787	0.0127874	0.635529	UP
Spock1	ENSRNOG00000012747	306759	sparc/osteonectin, cwcv and kazal like domains proteoglycan 1	0.534965	5.07188	7.33884	0.00979765	0.635529	UP	-0.400227	0.123322	-0.437248	-0.113959	0.63284	-0.397827	-0.3742	0.218004	-0.180577	-0.0524674	-0.427013	-0.319553	-0.33772
St6galnac3	ENSRNOG00000056894	29758	ST6 N-acetylgalactosaminide alpha-2,6-sialyltransferase 3	1.09762	3.45909	7.33975	0.00979342	0.635529	UP	-0.750666	-0.232173	1.39047	-0.368385	0.752923	-0.282859	-0.767302	0.0304464	-0.398252	-0.585975	-0.471139	-0.356279	-0.212083
Tf	ENSRNOG00000030625	24825	transferrin	0.613553	8.61036	7.1763	0.0105782	0.635529	UP	-0.346972	-0.360365	-0.424546	-0.440071	1.87347	-0.348137	-0.0927399	-0.406425	-0.439329	-0.400358	-0.223175	-0.385418	-0.293403
Thoc3	ENSRNOG00000000104	290519	THO complex subunit 3	0.811932	3.79823	6.81284	0.012575	0.635529	UP	-0.107141	0.0743776	0.0848238	-0.00558182	-0.0605665	-0.0705224	-0.0996494	0.0761353	0.0474073	-0.0495812	-0.0145015	0.0175861	-0.0250373
Tjp2	ENSRNOG00000015030	115769	tight junction protein 2	0.803584	4.1794	7.13019	0.0108116	0.635529	UP	0.249038	-0.192613	-0.121675	-0.254374	0.52209	0.113216	-0.248384	-0.186272	-0.197945	-0.22198	-0.0211019	-0.0699258	0.327138
Tmem260	ENSRNOG00000013353	361030	transmembrane protein 260	0.470307	5.40442	6.77512	0.0128043	0.635529	UP	-0.216543	0.084959	0.128041	0.367622	-0.317082	-0.131812	-0.304114	0.179085	0.152387	0.680577	0.0585594	-0.0273577	-0.428761
Tubb6	ENSRNOG00000018371	307351	tubulin, beta 6 class V	1.93355	2.09346	7.00277	0.0114856	0.635529	UP	-0.0286063	-0.00930198	-0.0227803	-0.0236128	-0.0230386	-0.0258329	-0.0253587	-0.0226468	-0.0191095	-0.0286063	-0.0286063	-0.000196674	0.531651
Tubgcp4	ENSRNOG00000012798	362203	tubulin gamma complex component 4	-0.790283	4.16986	6.99022	0.0115544	0.635529	DOWN	-0.123258	0.103027	0.0646441	0.152325	-0.270891	-0.100886	-0.236482	0.238319	0.0650262	0.122649	-0.27011	0.155412	-0.244666
Zbtb1	ENSRNOG00000058593	314246	zinc finger and BTB domain containing 1	1.24041	3.01553	7.16405	0.0106397	0.635529	UP	-0.0529248	0.0125776	-0.0356112	0.209313	-0.114502	-0.173255	-0.0620463	0.109919	-0.0118945	0.368019	-0.143778	-0.121009	-0.107876
Zfp120	ENSRNOG00000067071	102554315	zinc finger protein 120	-1.08025	3.39459	6.91617	0.0119693	0.635529	DOWN
Zfp300	ENSRNOG00000046469	100364132	zinc finger protein 300	2.96737	2.55412	6.71113	0.0132035	0.635529	UP	0.0117703	0.0513553	-0.0493112	-0.042108	-0.0909467	0.119666	-0.122017	0.050921	0.0593613	-0.0365993	-0.079225	0.357958	-0.144749
Zfp40	ENSRNOG00000011675	690661	zinc finger protein 40	-0.555582	5.20426	7.03329	0.0113202	0.635529	DOWN	-0.131463	0.0651237	0.0273911	0.0847892	-0.116041	-0.047635	-0.160189	0.14333	0.0519568	0.0733665	-0.124541	0.0779926	-0.0298747
Zyx	ENSRNOG00000017354	114636	zyxin	-0.685966	4.65087	6.83436	0.0124462	0.635529	DOWN	-0.0650807	-0.000221503	0.0165014	-0.0889071	0.00749785	-0.0387194	0.00996845	0.12095	-0.0627777	-0.0712816	0.0125845	-0.0881658	0.262833
	ENSRNOG00000069647			-0.297339	7.36233	7.18474	0.0105361	0.635529	DOWN
Grb10	ENSRNOG00000004290	498416	growth factor receptor bound protein 10	0.510316	5.29875	6.6623	0.0135171	0.637131	UP	-0.613938	0.556219	0.995218	0.376626	-0.60889	-0.623131	-0.605119	-0.0414195	0.770561	0.411448	-0.616879	0.414951	-0.0882
Morf4l1	ENSRNOG00000058412	300891	mortality factor 4 like 1	0.195067	9.33677	6.65968	0.0135342	0.637131	UP	-0.194472	0.126336	0.00655967	0.233623	-0.261081	-0.156438	-0.19289	0.214684	0.128456	0.169871	0.233525	0.0437882	-0.343342
Tpt1	ENSRNOG00000001049	116646	tumor protein, translationally-controlled 1	0.20212	9.55332	6.66538	0.0134971	0.637131	UP	-0.0738977	0.0308822	0.0177017	-0.131942	0.167038	-0.0469622	0.166046	-0.099694	-0.0453504	-0.160518	-0.0567829	-0.0255756	0.250079
Cnksr2	ENSRNOG00000007014	59322	connector enhancer of kinase suppressor of Ras 2	-0.243559	8.40116	6.62124	0.013787	0.638529	DOWN	-0.79299	0.0466964	0.676397	0.941147	-0.800634	-0.548625	-0.780564	0.899721	-0.0637475	0.751736	-0.790725	-0.400604	-0.750312
Dvl2	ENSRNOG00000017915	303251	dishevelled segment polarity protein 2	-0.831118	3.63074	6.62496	0.0137623	0.638529	DOWN	-0.0760091	0.0887624	0.0495725	0.0302239	-0.0970413	-0.0816047	-0.146007	0.0850351	0.100489	0.0180291	-0.100025	0.0417928	-0.180214
Fign	ENSRNOG00000004679	295649	fidgetin, microtubule severing factor	0.830339	3.74038	6.62995	0.0137293	0.638529	UP	-0.355015	-0.0656669	-0.145367	-0.148541	0.233538	0.854305	-0.401535	0.15431	-0.158449	-0.409381	0.254366	-0.411523	-0.368517
Mink1	ENSRNOG00000033508	303259	misshapen-like kinase 1	-0.289744	6.99304	6.62346	0.0137722	0.638529	DOWN	-0.386198	0.157857	0.337039	0.376586	-0.340187	-0.540478	-0.423913	0.378387	0.225258	0.219643	-0.514265	0.0246641	-0.304235
Snurf-ps2	ENSRNOG00000067437	100362965	SNRPN upstream open reading frame, pseudogene 2	-3.39478	1.20047	6.62445	0.0137657	0.638529	DOWN
Ankrd16	ENSRNOG00000028168	307102	ankyrin repeat domain 16	1.74367	2.36053	6.56966	0.0141343	0.642145	UP	-0.0712517	0.0718148	-0.00757101	0.0921465	-0.134224	0.00232328	-0.0583438	0.069127	0.0107262	0.132963	0.00110074	-0.0964724	-0.173626
Col4a2	ENSRNOG00000023972	306628	collagen type IV alpha 2 chain	-0.579436	4.74198	6.54353	0.0143138	0.642145	DOWN	-0.151198	0.0828292	-0.0360365	0.0269569	-0.156273	0.00117516	-0.070469	0.178352	0.117852	0.22828	-0.161434	0.157572	-0.161434
Dbi	ENSRNOG00000046889	25045	diazepam binding inhibitor	0.243207	8.59278	6.55318	0.0142472	0.642145	UP	0.502065	-0.25689	-0.334935	-0.340782	0.451796	0.633488	-0.0246207	-0.32931	-0.292426	-0.322946	0.260463	-0.304478	0.136608
Dlgap4	ENSRNOG00000020225	286930	DLG associated protein 4	-0.298538	7.3128	6.54779	0.0142843	0.642145	DOWN	-0.354024	0.107201	0.291725	0.372027	-0.52403	-0.17954	-0.467841	0.425333	0.202876	0.372201	0.969342	0.0774703	-0.229943
Igfbp5	ENSRNOG00000017206	25285	insulin-like growth factor binding protein 5	0.465294	6.29687	6.56069	0.0141956	0.642145	UP	0.350212	0.0483615	-0.11073	-0.0951848	-0.153221	-0.172422	-0.161132	0.0786504	0.309758	-0.198823	-0.220447	-0.112722	0.0559459
Nxpe3	ENSRNOG00000001608	681096	neurexophilin and PC-esterase domain family, member 3	0.730293	4.18426	6.57132	0.0141229	0.642145	UP	0.500661	1.46845e-05	-0.212663	-0.132519	0.0229013	-0.206004	-0.365422	0.0472227	-0.0467727	-0.20524	-0.266237	0.271287	-0.36993
Otud7b	ENSRNOG00000042068	310677	OTU deubiquitinase 7B	0.758834	4.38969	6.55373	0.0142434	0.642145	UP	-0.0970996	-0.216839	-0.300832	-0.277047	0.970436	-0.0732729	-0.214381	-0.13995	-0.275586	-0.234212	0.0777363	-0.197951	-0.209913
Prkn	ENSRNOG00000055547	56816	parkin RBR E3 ubiquitin protein ligase	-3.6627	1.19536	6.55861	0.0142098	0.642145	DOWN
Scrg1	ENSRNOG00000069516	64458	stimulator of chondrogenesis 1	0.700911	4.35758	6.54494	0.014304	0.642145	UP	0.103124	-0.186253	-0.206234	-0.209747	0.225357	1.03446	-0.175894	-0.207318	-0.208595	-0.222806	1.40903	-0.207318	-0.222438
Serpinh1	ENSRNOG00000016831	29345	serpin family H member 1	0.754962	3.98569	6.56453	0.0141693	0.642145	UP	0.797875	-0.119438	-0.139529	-0.138155	-0.110571	-0.0611639	-0.0763491	-0.136977	-0.141641	-0.13908	-0.0811348	-0.150434	1.59053
Paox	ENSRNOG00000018838	293589	polyamine oxidase	0.667815	4.5636	6.52772	0.0144235	0.645048	UP	-0.031609	0.00227645	-0.0376276	-0.0486715	0.0131904	-0.0437604	-0.0545874	0.0459498	0.00633718	-0.0685156	-0.00117468	0.0406845	-0.105887
Atpaf1	ENSRNOG00000010169	313510	ATP synthase mitochondrial F1 complex assembly factor 1	-0.363582	5.76664	6.91544	0.0147927	0.646454	DOWN	-0.094326	0.156901	0.0242151	0.149364	-0.218565	-0.137482	-0.187381	0.0931622	0.169611	0.167808	0.0256983	-0.00573075	-0.19298
Atxn7l3	ENSRNOG00000020930	287734	ataxin 7-like 3	-0.585158	4.81289	6.41625	0.0152237	0.646454	DOWN	-0.0843254	0.059727	0.0288832	0.00657074	-0.0942626	-0.0887597	-0.0797817	0.101956	-0.00476521	0.0730414	-0.12213	0.106084	-0.00903391
C10h5orf15	ENSRNOG00000006148	303122	similar to human chromosome 5 open reading frame 15	0.373561	5.66647	6.26956	0.01635	0.646454	UP
Car11	ENSRNOG00000021017	308588	carbonic anhydrase 11	-0.383323	6.42995	6.25055	0.0165024	0.646454	DOWN
Celf1	ENSRNOG00000010379	362160	CUGBP, Elav-like family member 1	-0.195636	8.5649	6.30388	0.0160787	0.646454	DOWN	-0.16681	0.0427388	0.0747828	0.256934	-0.318144	-0.208832	-0.1368	0.327521	0.0416852	0.207609	-0.260878	0.0825814	-0.263549
Dock1	ENSRNOG00000018683	309081	dedicator of cyto-kinesis 1	0.674619	4.7964	6.50432	0.0145877	0.646454	UP	0.906515	-0.228612	-0.40194	-0.251037	0.135837	0.819556	-0.466172	-0.362601	-0.27824	0.190739	0.949475	-0.488732	0.577321
Eme2	ENSRNOG00000024867	302982	essential meiotic structure-specific endonuclease subunit 2	-0.565291	4.74603	6.40634	0.0152971	0.646454	DOWN	-0.0796625	0.0942688	0.0164391	0.00677485	-0.0871548	-0.0955336	-0.054958	0.0861224	0.0386241	0.0400282	-0.0674214	0.00397142	-0.160828
Fezf2	ENSRNOG00000009206	305719	Fez family zinc finger 2	-0.719984	4.24183	6.27574	0.0163007	0.646454	DOWN	0.0676089	-0.118229	-0.126722	-0.132149	-0.073254	-0.108326	-0.067604	0.44026	-0.0369595	-0.13303	-0.133505	-0.171674	-0.127819
Gja1	ENSRNOG00000000805	24392	gap junction protein, alpha 1	0.233876	8.49216	6.31691	0.0159769	0.646454	UP	2.14399	-0.283472	-0.332438	-0.339801	-0.282309	-0.26236	-0.259356	-0.329239	-0.33716	-0.341113	-0.30859	-0.316568	-0.126543
Gpm6b	ENSRNOG00000004613	192179	glycoprotein m6b	0.310436	7.89525	6.43645	0.0150752	0.646454	UP	0.421513	-0.376824	-0.216858	-0.113108	0.251569	0.588123	-0.814917	0.199101	-0.207293	-0.408355	0.0268648	-0.444243	-0.588784
Hspa12a	ENSRNOG00000018019	307997	heat shock protein family A (Hsp70) member 12A	-0.229933	7.45349	6.37011	0.0155687	0.646454	DOWN	-0.348093	0.205329	0.229938	0.2376	-0.366856	-0.368866	-0.342608	0.386339	0.230149	-0.0428708	-0.411574	0.0712237	-0.159866
Igfbp2	ENSRNOG00000016957	25662	insulin-like growth factor binding protein 2	-1.11212	4.00272	6.40182	0.0153306	0.646454	DOWN	0.113612	-0.0471128	0.0748633	-0.0643001	-0.0606581	-0.0567237	-0.0603802	0.010425	-0.0648629	-0.089787	-0.0373143	-0.061204	0.0229481
Inpp5f	ENSRNOG00000020388	309008	inositol polyphosphate-5-phosphatase F	0.432519	6.29243	6.47974	0.0147623	0.646454	UP	-0.349421	0.100266	-0.0279842	0.179745	0.395283	-0.106185	-0.314461	-0.186563	-0.0285496	8.76277e-05	-0.360038	-0.123645	-0.164426
Kifc2	ENSRNOG00000060123	300053	kinesin family member C2	-0.263748	7.29425	6.46086	0.0148978	0.646454	DOWN	-0.355361	0.279813	0.0844376	0.151682	-0.406089	-0.374701	-0.377379	0.475214	0.271772	0.146247	-0.402778	0.484053	-0.272839
Lamtor2	ENSRNOG00000019908	295234	late endosomal/lysosomal adaptor, MAPK and MTOR activator 2	-0.425575	5.83397	6.27638	0.0162956	0.646454	DOWN	-0.0905539	0.115942	0.00971694	0.00129988	-0.0357751	-0.0715877	-0.0547579	0.0112326	0.0255687	-0.0281386	-0.0753215	0.0398975	0.0659431
Mcam	ENSRNOG00000007726	78967	melanoma cell adhesion molecule	0.773716	4.52815	6.35791	0.0156613	0.646454	UP	-0.171437	-0.158847	-0.183908	-0.181358	0.785747	-0.0619734	-0.145151	-0.175646	-0.186368	-0.180337	0.431397	-0.163441	0.682571
Mylip	ENSRNOG00000017579	306825	myosin regulatory light chain interacting protein	0.715802	4.37308	6.37808	0.0155085	0.646454	UP	-0.216312	-0.0133373	-0.162216	-0.0515556	-0.209386	-0.189891	0.925863	0.267864	0.0331508	0.673612	-0.272896	-0.206019	-0.101378
Napg	ENSRNOG00000018914	307382	NSF attachment protein gamma	-0.284385	7.49941	6.31527	0.0159897	0.646454	DOWN	-0.160358	0.114483	0.149339	0.00969681	-0.186381	-0.151422	-0.123486	0.179841	0.138263	0.0960652	-0.127663	0.0463482	-0.0132143
Obsl1	ENSRNOG00000015346	363259	obscurin like cytoskeletal adaptor 1	-2.94826	1.72038	6.25125	0.0164968	0.646454	DOWN	-0.0632969	0.103704	-0.00025573	-0.0320439	-0.107226	0.123973	-0.123733	-0.00362482	0.132091	0.0944513	-0.123733	0.156002	0.205089
Pals1	ENSRNOG00000008788	314259	protein associated with LIN7 1, MAGUK p55 family member	0.277011	6.90546	6.32093	0.0159457	0.646454	UP
Pcca	ENSRNOG00000057042	687008	propionyl-CoA carboxylase subunit alpha	0.590274	4.61674	6.49505	0.0146533	0.646454	UP	0.126775	0.196319	0.022069	0.197579	-0.366536	-0.00543341	-0.347734	-0.00111144	-0.107823	0.349914	-0.0398609	0.431682	-0.115972
Pde4dip	ENSRNOG00000018220	64183	phosphodiesterase 4D interacting protein	-0.264208	7.28887	6.26681	0.0163719	0.646454	DOWN	-0.401036	0.293062	0.247432	0.257948	-0.527842	-0.0614662	-0.767941	0.444528	0.304568	0.319342	0.0460294	0.110809	-0.564364
Pfkl	ENSRNOG00000001214	25741	phosphofructokinase, liver type	-0.38706	6.05924	6.46556	0.014864	0.646454	DOWN	-0.0974223	0.0561725	-0.0249081	-0.0744983	-0.150368	-0.189469	-0.0142276	0.312707	0.115341	-0.0539335	-0.156194	0.270362	-0.108063
Pgp	ENSRNOG00000009536	287115	phosphoglycolate phosphatase	-0.339612	6.40021	6.51271	0.0145286	0.646454	DOWN	-0.137452	0.171393	-0.0896002	-0.186926	-0.0288673	-0.0189841	-0.146379	0.146166	0.270501	-0.110226	0.0463236	0.0922469	0.104951
Pkd1	ENSRNOG00000010771	24650	polycystin 1, transient receptor potential channel interacting	-0.491756	5.09206	6.26344	0.0163989	0.646454	DOWN	-0.331868	0.3309	0.255942	0.273016	-0.49332	-0.344929	-0.502722	0.30832	0.384563	0.450237	-0.373444	0.0295501	-0.148271
Plcxd2	ENSRNOG00000042289	363781	phosphatidylinositol-specific phospholipase C, X domain containing 2	-0.479081	7.00119	6.30507	0.0160694	0.646454	DOWN	-0.190381	0.177306	-0.186466	-0.0178602	-0.18832	-0.0820862	-0.151584	0.348504	0.158717	-0.0834058	-0.151294	-6.85089e-05	-0.069333
Plk3	ENSRNOG00000018484	58936	polo-like kinase 3	-1.4204	2.71293	6.44309	0.0150268	0.646454	DOWN	-0.09845	0.101398	-0.0508366	-0.0406279	-0.0289307	-0.0649143	-0.0205926	0.0607531	-0.0852683	-0.0135716	-0.00569345	0.136068	-0.0217846
Ptov1	ENSRNOG00000020358	292888	PTOV1, extended AT-hook containing adaptor protein	-0.289724	6.98816	6.25258	0.016486	0.646454	DOWN	-0.0399839	0.0635733	0.110703	-0.10575	0.0469472	-0.0351449	-0.103337	-0.0420341	0.0816373	-0.0827631	-0.0422837	0.0854207	-0.00118715
Ptprz1	ENSRNOG00000006030	25613	protein tyrosine phosphatase, receptor type Z1	0.254247	7.85386	6.33336	0.0158495	0.646454	UP	1.24483	-0.15252	-0.0877934	-0.137486	-0.706156	1.99701	-0.682966	-0.422026	-0.428621	0.0713932	-0.142354	-0.623996	-0.601886
Slc6a8	ENSRNOG00000057620	50690	solute carrier family 6 member 8	0.386458	6.13488	6.27349	0.0163186	0.646454	UP	-0.204009	-0.0026972	-0.0954064	-0.105667	0.356548	-0.114935	-0.225174	0.0558416	-0.0894738	-0.0858493	0.308216	0.125713	-0.256013
Sptbn2	ENSRNOG00000058842	29211	spectrin, beta, non-erythrocytic 2	-0.256782	8.36177	6.30285	0.0160867	0.646454	DOWN	-0.433634	0.0920159	0.154943	0.38374	-0.455787	-0.377505	-0.446084	0.650504	0.124456	0.480266	-0.467704	0.265369	-0.346897
Taf1	ENSRNOG00000002565	317256	TATA-box binding protein associated factor 1	0.309617	6.76926	6.40882	0.0152787	0.646454	UP
Taf9b	ENSRNOG00000061102	171152	TATA-box binding protein associated factor 9b	0.430154	5.94995	6.32462	0.0159171	0.646454	UP	-0.14938	0.0876285	0.0883393	0.0535439	-0.175853	-0.112411	-0.209111	0.187211	0.111652	0.574183	-0.13075	0.0456125	-0.102396
Ttyh2	ENSRNOG00000024578	287803	tweety family member 2	0.800024	5.37843	6.40806	0.0152843	0.646454	UP	0.0976816	-0.16199	-0.194271	-0.192332	0.553774	-0.0718215	0.108787	-0.187459	-0.200529	-0.18762	0.0947979	-0.193207	0.243799
Ubac2	ENSRNOG00000012710	361094	UBA domain containing 2	-0.555019	4.81277	6.31131	0.0160205	0.646454	DOWN	-0.0461608	0.0447336	0.149853	0.0517564	-0.178844	-0.119874	-0.162316	0.147762	0.0232834	0.209992	-0.140885	0.0422292	-0.210693
Ube2ql1	ENSRNOG00000034075	679949	ubiquitin-conjugating enzyme E2Q family-like 1	-0.403339	7.13624	6.43472	0.0150878	0.646454	DOWN	-0.340363	0.186072	0.140819	-0.250515	-0.310674	-0.167793	-0.254887	0.568912	0.563123	0.104564	-0.291972	0.206342	-0.265354
Umps	ENSRNOG00000001797	288051	uridine monophosphate synthetase	-0.627999	4.58632	6.3555	0.0156796	0.646454	DOWN	-0.127575	0.0498897	0.0307352	0.0158931	-0.171167	-0.104709	0.378688	0.100042	0.0485341	-0.0751642	-0.0135818	0.0148889	-0.037322
Unc5b	ENSRNOG00000000567	60630	unc-5 netrin receptor B	0.634221	5.20434	6.33502	0.0158367	0.646454	UP	-0.0279753	-0.112423	-0.237809	-0.235015	0.790095	-0.175315	-0.212616	-0.203336	0.041295	-0.219385	-0.0670119	-0.149174	0.252869
Utrn	ENSRNOG00000011058	25600	utrophin	0.470574	5.62536	6.48371	0.0147339	0.646454	UP	0.592147	0.251849	-0.420346	0.205784	-0.484562	0.367053	-0.211541	-0.260215	-0.132957	0.242061	-0.0996534	-0.465195	2.10413
Vwa7	ENSRNOG00000000860	309611	von Willebrand factor A domain containing 7	3.10342	1.29042	6.26429	0.0163921	0.646454	UP	-0.0362055	-0.00640192	-0.0236767	-0.0200655	-0.0439586	-0.00340472	-0.0353152	-0.0104523	-0.045074	0.0268049	-0.045074	-0.045074	-0.045074
Wdr70	ENSRNOG00000013336	294783	WD repeat domain 70	-0.513796	4.89069	6.35096	0.0157143	0.646454	DOWN	-0.183061	0.166687	0.095902	0.250566	-0.354	-0.20409	-0.366946	0.289939	0.10938	0.224097	-0.205732	0.0150006	-0.226156
Zbtb14	ENSRNOG00000016719	282825	zinc finger and BTB domain containing 14	-0.617196	4.74493	6.49974	0.01462	0.646454	DOWN
Zc3h18	ENSRNOG00000028501	292067	zinc finger CCCH-type containing 18	-0.450748	5.12983	6.24677	0.0165329	0.646454	DOWN	-0.0776148	0.062312	0.0473682	0.0550896	-0.13399	-0.0590031	-0.129244	0.110241	0.0447427	0.103555	0.189499	0.102128	-0.103076
Zfp3	ENSRNOG00000005009	497944	zinc finger protein 3	1.39724	2.47303	6.27752	0.0162866	0.646454	UP	-0.0510594	0.0704896	0.0752269	-0.0116619	-0.0579302	-0.0319033	-0.110987	0.0120649	0.0680758	-0.0111044	-0.0845181	0.0628696	-0.0864371
Zfp637	ENSRNOG00000023065	362425	zinc finger protein 637	-0.382185	5.9697	6.30259	0.0160888	0.646454	DOWN	-0.108366	0.0746425	0.04809	-0.0163533	-0.0953598	0.0127723	-0.0324707	0.0795774	0.0246867	0.0205042	0.0647875	0.00695717	-0.0575055
	ENSRNOG00000066013			-1.77897	2.74746	6.4286	0.0151327	0.646454	DOWN
Aqp11	ENSRNOG00000013358	286758	aquaporin 11	0.786086	3.65068	6.31464	0.0172506	0.649934	UP	-0.0713323	0.0993638	-0.0244544	-0.0565126	-0.0527812	-0.016953	-0.0882305	0.0627898	0.0409273	0.0246101	0.0510202	0.0732032	-0.145403
Atp6v0a2	ENSRNOG00000052704	116455	ATPase H+ transporting V0 subunit a2	0.74458	4.62517	6.16397	0.017216	0.649934	UP
Cd276	ENSRNOG00000033608	315716	Cd276 molecule	0.919787	3.23295	6.15363	0.0173034	0.649934	UP	-0.0932094	0.126107	0.0665022	-0.055476	-0.257857	0.0690725	0.285409	0.0612833	0.0463448	-0.0784913	-0.107089	0.106349	-0.0679528
Dmtn	ENSRNOG00000012273	361069	dematin actin binding protein	-0.291271	6.86877	6.16766	0.017185	0.649934	DOWN	-0.434531	0.233576	0.196605	0.287098	-0.420027	-0.421927	-0.384315	0.480635	0.335071	0.111346	-0.46412	0.206551	-0.443359
Foxo1	ENSRNOG00000013397	84482	forkhead box O1	0.747495	4.27472	6.22147	0.0167384	0.649934	UP	1.06967	-0.190285	-0.19861	0.0411155	-0.187888	-0.16665	-0.16948	-0.175512	-0.254593	0.068347	-0.118994	0.106514	0.105039
Gdf11	ENSRNOG00000007610	29454	growth differentiation factor 11	0.604567	4.59447	6.21307	0.0168073	0.649934	UP	0.0733043	0.120801	0.0382428	-0.0741182	-0.1145	0.137723	-0.105933	-0.0816477	-0.0469326	-0.0259988	0.0375679	0.154003	0.0920212
Kif13b	ENSRNOG00000013089	305967	kinesin family member 13B	0.560542	5.43228	6.15069	0.0173284	0.649934	UP	-0.198178	-0.0445398	-0.117349	-0.0157633	0.517172	-0.136368	-0.261997	-0.0702736	-0.0806802	-0.107882	-0.122616	-0.0417632	-0.260221
Lrrfip1	ENSRNOG00000019892	367314	LRR binding FLII interacting protein 1	-0.346623	6.31824	6.16868	0.0171764	0.649934	DOWN	-0.457446	0.242528	0.186353	0.131047	-0.516335	0.0355418	-0.247392	0.458944	0.2128	0.0242234	-0.328281	0.560967	-0.278378
Msra	ENSRNOG00000012440	29447	methionine sulfoxide reductase A	-0.582076	4.87157	6.17213	0.0171473	0.649934	DOWN	-0.4757	0.0511009	0.551433	0.339625	-0.5624	-0.353439	-0.550432	0.739874	-0.0569322	-0.415156	-0.576334	0.552645	-0.319614
Pbx3	ENSRNOG00000022162	311876	PBX homeobox 3	0.551687	5.56371	6.19115	0.0169885	0.649934	UP	-0.392537	0.110231	1.53135	0.0469798	-0.245873	-0.436505	-0.344178	-0.190988	-0.223619	0.0213169	0.599867	-0.480968	-0.230162
R3hdm1	ENSRNOG00000004099	304763	R3H domain containing 1	-0.264015	7.67811	6.15951	0.0172537	0.649934	DOWN	-0.484349	0.121114	0.406446	0.399703	-0.660829	-0.387961	-0.696425	0.781772	0.386108	0.412836	-0.257019	0.0713026	-0.627371
Rgs22	ENSRNOG00000025551	500853	regulator of G-protein signaling 22	1.282	3.09485	6.18844	0.017011	0.649934	UP	-0.0966215	0.138044	0.110818	-0.026744	-0.196266	-0.067242	-0.195296	0.109821	0.519082	0.149201	-0.145103	-0.120987	-0.207343
Suds3	ENSRNOG00000001139	360819	SDS3 homolog, SIN3A corepressor complex component	-0.358753	6.28941	6.20344	0.0168866	0.649934	DOWN	-0.138783	0.188982	0.0565423	0.0790415	-0.266231	-0.212871	-0.288463	0.262808	0.174919	0.00769299	-0.301092	0.151466	-0.386071
Vkorc1	ENSRNOG00000050828	309004	vitamin K epoxide reductase complex, subunit 1	-0.620688	4.9081	6.21429	0.0167973	0.649934	DOWN	-0.123371	0.0158277	0.00765571	-0.0454624	-0.00125168	0.0595039	0.116655	0.0355154	0.0579524	-0.0266956	0.0261787	-0.0759116	0.0889593
Zc3h6	ENSRNOG00000026277	311415	zinc finger CCCH type containing 6	-0.380767	6.06115	6.15504	0.0172915	0.649934	DOWN	-0.397222	0.225846	0.229178	0.301929	-0.249789	-0.378101	-0.388333	0.220018	0.293482	0.454741	-0.450292	0.0132044	-0.456063
	ENSRNOG00000065844			0.775397	4.28155	6.14832	0.0173485	0.649934	UP
Emid1	ENSRNOG00000033575	685462	EMI domain containing 1	-0.485243	5.68724	6.14233	0.0173995	0.650026	DOWN	-0.301238	-0.240461	-0.296308	-0.0501794	-0.312801	1.99244	-0.315341	0.414309	-0.290543	-0.308016	0.20925	-0.216205	-0.259037
Piga	ENSRNOG00000003554	363464	phosphatidylinositol glycan anchor biosynthesis, class A	0.768857	4.04016	6.13737	0.0174418	0.650026	UP	-0.10974	-0.118111	-0.128089	-0.102839	0.540845	-0.105785	-0.138916	-0.0680196	-0.155167	-0.1061	0.106745	-0.103538	-0.0786349
Dctpp1	ENSRNOG00000017850	192252	dCTP pyrophosphatase 1	-0.771702	3.68557	6.1315	0.0178262	0.650103	DOWN	-0.0508405	-0.0372882	-0.0202316	-0.0606932	0.202034	-0.0295715	-0.00780714	-0.0404931	-0.0416517	-0.0926237	-0.0726577	-0.125538	0.115727
Fbxo11	ENSRNOG00000016396	301674	F-box protein 11	0.242805	7.60359	6.11437	0.0176397	0.650103	UP	-0.24604	0.169714	0.144474	0.12105	-0.304218	-0.20477	-0.208592	0.268372	0.265969	0.16693	-0.178055	0.154448	-0.340983
Gab1	ENSRNOG00000017879	361388	GRB2-associated binding protein 1	0.555283	5.46431	6.08844	0.0178657	0.650103	UP	0.20498	-0.310842	-0.381852	-0.389322	0.989505	0.332676	-0.183675	-0.376579	-0.389854	-0.164696	0.948087	-0.309611	0.146989
Gpc5	ENSRNOG00000071105	306157	glypican 5	0.848708	3.69329	6.08161	0.0179258	0.650103	UP
Hyal2	ENSRNOG00000031420	64468	hyaluronidase 2	-0.869651	3.63311	6.06757	0.0180498	0.650103	DOWN	0.0241587	0.0545311	0.0700274	-0.0662641	-0.0863942	-0.0107101	-0.0262499	0.00500378	0.0799493	-0.0730535	0.0723623	-0.0152642	0.540601
Ifitm3	ENSRNOG00000015078	361673	interferon induced transmembrane protein 3	-0.895594	3.59019	6.11497	0.0176345	0.650103	DOWN	-0.0216669	-0.0402612	-0.0355143	-0.0338016	-0.0367586	-0.0384634	-0.0337847	-0.0376243	-0.0189639	-0.0467987	-0.0467987	-0.0467987	3.71373
Lrrc42	ENSRNOG00000009983	298309	leucine rich repeat containing 42	-0.460654	5.38319	6.06052	0.0181124	0.650103	DOWN	9.99327e-05	0.111945	0.0340245	-0.000484877	-0.262501	0.123303	-0.293868	0.135753	-0.0507696	0.16763	0.878249	0.0745556	-0.307308
Naa35	ENSRNOG00000018417	64472	N(alpha)-acetyltransferase 35, NatC auxiliary subunit	-0.315692	6.30012	6.11343	0.0176479	0.650103	DOWN	-0.111917	0.123431	0.0262356	0.0351422	-0.157379	-0.0119558	-0.107908	0.08141	0.068902	0.322477	0.0217655	0.118662	-0.354593
Ndufa5-ps4	ENSRNOG00000014899	120102884	NADH:ubiquinone oxidoreductase subunit A5, pseudogene 4	3.39091	1.13319	6.08398	0.0179048	0.650103	UP
Rbmxl1b	ENSRNOG00000059347	680944	Rbmx like 1B	-2.63277	1.74248	6.06659	0.0180585	0.650103	DOWN	-0.0281781	0.0146166	0.0265343	-0.0290496	-0.0397657	-0.0272446	-0.050045	0.0137498	0.00488498	-0.055437	-0.0693874	0.0247453	-0.039415
Scube1	ENSRNOG00000010617	315174	signal peptide, CUB domain and EGF like domain containing 1	-0.437916	5.40503	6.0892	0.017859	0.650103	DOWN	0.115437	-0.116253	-0.190488	-0.213858	-0.27137	-0.263948	-0.265227	0.846413	-0.18654	-0.25558	-0.266807	0.800391	-0.276712
Tbc1d30	ENSRNOG00000023951	299824	TBC1 domain family, member 30	-1.08098	3.25264	6.12925	0.0175115	0.650103	DOWN	-0.294613	0.230418	0.0806906	0.135133	-0.19177	-0.159166	-0.294461	0.123575	0.161201	0.0475036	-0.0229606	1.1668	-0.281771
Tmem59	ENSRNOG00000009778	100196907	transmembrane protein 59	0.240305	7.23447	6.05908	0.0181253	0.650103	UP	-0.0867857	0.0457313	0.0914321	-0.19566	0.0898483	0.136385	-0.0394951	-0.0487859	0.017413	-0.105826	0.262945	0.00046417	-0.0468963
	ENSRNOG00000065506			0.904835	3.84137	6.10023	0.0177625	0.650103	UP
	ENSRNOG00000066469			3.3876	1.3371	6.14941	0.0179525	0.650103	UP
Eno4	ENSRNOG00000018310	292138	enolase 4	1.84682	2.09307	6.05251	0.0181839	0.650576	UP	-0.0565597	0.0321058	0.116392	0.0414624	-0.0969593	-0.0858621	-0.110488	0.0396032	0.0858327	0.029381	-0.113763	-0.00481127	-0.113763
Cuedc1	ENSRNOG00000010257	303419	CUE domain containing 1	-0.627586	4.45957	6.04092	0.0182879	0.651039	DOWN	0.0420266	0.0669733	-0.0910168	-0.0854982	0.100439	0.133674	-0.271108	-0.0498953	-0.0491125	-0.0413878	-0.0790359	0.0480213	-0.217898
Tmem97	ENSRNOG00000008704	303330	transmembrane protein 97	-0.291145	7.2503	6.04159	0.0182819	0.651039	DOWN	0.146942	0.00753845	-0.0607208	-0.0782229	-0.0678581	-0.0357851	-0.0600247	0.0832617	0.0169216	-0.0443399	-0.0316847	-0.0754232	-0.124167
Psd4	ENSRNOG00000006079	311785	pleckstrin and Sec7 domain containing 4	-2.52665	1.62615	6.01835	0.0184922	0.65668	DOWN	0.0852963	-0.0352397	-0.0433584	-0.0461368	-0.0474166	-0.0452056	0.0338597	-0.0449584	-0.041286	-0.0507646	-0.0507646	-0.0507646	-0.0507646
Bms1	ENSRNOG00000006576	362426	BMS1 ribosome biogenesis factor	0.361449	5.96644	6.00298	0.0186327	0.658036	UP	-0.0803264	0.0398619	0.0553202	0.0123176	-0.040725	-0.0894454	-0.125361	0.0926357	0.0393917	0.0246558	-0.0366401	0.13854	-0.114854
Ccdc162	ENSRNOG00000037668	102554658	coiled-coil domain containing 162	3.69856	1.36092	5.97479	0.0188934	0.658036	UP
Ddn	ENSRNOG00000059605	25113	dendrin	-0.267128	8.50003	5.98467	0.0188016	0.658036	DOWN	-0.193003	-0.0876114	0.115467	0.244221	-0.251372	-0.240847	-0.195201	0.457709	-0.0402391	0.253154	-0.212897	0.0767361	-0.0233737
Dnm1	ENSRNOG00000033835	140694	dynamin 1	-0.232905	8.86493	5.97427	0.0188982	0.658036	DOWN	-0.673056	0.395595	0.394996	0.252395	-0.596313	-0.461412	-0.510601	0.597483	0.597379	0.290934	-0.732046	0.259667	-0.635129
Gpd1	ENSRNOG00000056457	60666	glycerol-3-phosphate dehydrogenase 1	0.584614	5.52499	5.99843	0.0186745	0.658036	UP	-0.32754	-0.273422	-0.350876	-0.338173	1.50316	-0.275293	-0.291539	-0.252072	-0.361972	-0.326723	0.0654732	-0.0772988	-0.20878
Neurl1	ENSRNOG00000020339	309459	neuralized E3 ubiquitin protein ligase 1	-0.272122	7.52936	5.97564	0.0188856	0.658036	DOWN	-0.618275	0.394042	0.363091	0.351918	-0.636776	-0.30793	-0.629252	0.493771	0.64267	0.578224	-0.464774	0.0685168	-0.554857
Ppp5c	ENSRNOG00000016907	65179	protein phosphatase 5, catalytic subunit	-0.596967	4.31476	5.97865	0.0188575	0.658036	DOWN	-0.107503	0.124977	0.105575	-0.1035	-0.100982	-0.141498	-0.0831232	0.125972	0.165824	-0.0673774	-0.135388	0.186156	-0.129035
Trpm7	ENSRNOG00000057806	679906	transient receptor potential cation channel, subfamily M, member 7	0.426903	5.86201	5.97743	0.0188688	0.658036	UP	-0.132015	0.189018	0.0377562	0.19237	-0.308713	-0.166668	-0.309501	0.193962	0.160495	0.282581	-0.0159236	0.0626037	-0.321246
C12h12orf43	ENSRNOG00000001185	288704	similar to human chromosome 12 open reading frame 43	-0.203595	8.26453	5.96326	0.0190012	0.65982	DOWN
Lpar1	ENSRNOG00000013656	116744	lysophosphatidic acid receptor 1	0.578477	6.8147	5.95895	0.0190417	0.65982	UP	-0.267606	-0.254802	-0.302119	-0.26271	1.37955	-0.278868	-0.260243	-0.296739	-0.308303	-0.286406	0.284039	-0.316621	-0.0978634
Agt	ENSRNOG00000018445	24179	angiotensinogen	0.492397	6.71435	5.95163	0.0191106	0.660607	UP	1.82226	-0.243073	-0.291301	-0.307673	-0.218794	-0.214955	-0.192022	-0.293872	-0.300073	-0.287547	-0.229734	-0.287407	-0.113921
Gpc6	ENSRNOG00000046660	691984	glypican 6	-1.956	2.06979	5.93901	0.01923	0.66161	DOWN	0.117603	0.266972	0.322064	0.421327	-0.806198	0.47135	-0.814617	0.0380128	0.756699	-0.533442	-0.538565	-0.557653	-0.676441
Trak2	ENSRNOG00000010881	171086	trafficking kinesin protein 2	0.382101	7.23182	5.9388	0.0192321	0.66161	UP	-0.155405	0.15665	-0.136466	0.0711582	-0.143385	-0.20362	-0.208314	0.274563	0.00640608	-0.0552993	-0.0337684	0.256624	0.0653495
Acot7	ENSRNOG00000010580	26759	acyl-CoA thioesterase 7	-0.256296	7.79043	5.89803	0.0196234	0.66201	DOWN	-0.142962	0.269502	0.0399103	-0.00957149	-0.17587	-0.234887	-0.247267	0.113636	0.217483	0.14953	-0.167895	0.0782901	-0.0730443
Agl	ENSRNOG00000016214	362029	amylo-alpha-1, 6-glucosidase, 4-alpha-glucanotransferase	0.389368	5.84663	5.89793	0.0196244	0.66201	UP	0.338679	0.0702754	-0.0516686	-0.0978111	-0.22414	-0.00185563	0.0647881	-0.0490543	0.047957	0.0592249	-0.189332	0.221585	-0.152805
Bscl2	ENSRNOG00000052393	361722	BSCL2 lipid droplet biogenesis associated, seipin	-0.401098	5.83194	5.91296	0.0194792	0.66201	DOWN	-0.107336	0.154398	0.0667273	-0.00526136	-0.152173	-0.139978	-0.141074	0.124291	0.110288	-0.0325504	-0.0419802	0.0846797	-0.185826
Fblim1	ENSRNOG00000011774	362650	filamin binding LIM protein 1	-2.46802	1.60976	5.89539	0.0196492	0.66201	DOWN	-0.0172893	0.00265213	-0.0069513	0.00716894	-0.0725954	0.0630992	-0.0849994	0.00929804	-0.000796025	-0.0116554	0.0597345	0.0351827	-0.0915354
Grin2a	ENSRNOG00000033942	24409	glutamate ionotropic receptor NMDA type subunit 2A	-0.374608	6.28723	5.92386	0.0193745	0.66201	DOWN	-0.523011	0.0700537	0.397743	0.352115	-0.519298	-0.524449	-0.527932	0.770633	-0.0618065	-0.106731	-0.527456	2.22203	-0.488926
Mog	ENSRNOG00000000775	24558	myelin oligodendrocyte glycoprotein	0.624393	7.07407	5.91335	0.0194754	0.66201	UP	-0.379742	-0.377906	-0.439966	-0.435432	2.03521	-0.383153	-0.359767	-0.419926	-0.432295	-0.410113	-0.0307812	-0.403322	-0.317989
Pradc1	ENSRNOG00000050483	686393	protease-associated domain containing 1	-0.51391	4.81069	5.92378	0.0193752	0.66201	DOWN	-0.0560465	-0.0259144	-0.00917887	0.143052	-0.123541	-0.137161	-0.120585	0.235616	-0.0439256	-0.0428092	-0.130948	-0.0910731	-0.0747618
Septin11	ENSRNOG00000002182	305227	septin 11	-0.265119	7.21815	5.89427	0.01966	0.66201	DOWN
	ENSRNOG00000050514			0.282717	7.40652	5.90691	0.0195375	0.66201	UP
Hbp1	ENSRNOG00000008927	27080	HMG-box transcription factor 1	0.504392	4.86267	5.88194	0.0197804	0.663269	UP	0.0416059	-0.0231296	-0.0563762	-0.0680599	0.147404	-0.0368119	-0.0822548	-0.0227788	-0.073309	-0.100296	0.105432	-0.00447539	0.0267584
Lclat1	ENSRNOG00000034026	362702	lysocardiolipin acyltransferase 1	-0.550007	4.83021	5.86785	0.0199188	0.663269	DOWN	-0.264075	0.210327	0.0365779	0.244552	-0.346719	-0.152995	-0.31741	0.280468	0.277766	0.143387	-0.203371	-0.0281806	-0.238601
Slc35f6	ENSRNOG00000009459	298851	solute carrier family 35, member F6	0.532008	4.95977	5.8668	0.0199291	0.663269	UP	0.0937831	-0.00719386	0.000700203	-0.0746425	-0.0126143	0.000706908	0.0188519	-0.00445346	-0.0461691	-0.0540638	0.0131699	0.00897225	0.225356
Sorbs3	ENSRNOG00000008829	282843	sorbin and SH3 domain containing 3	1.84281	2.0332	5.87075	0.0198902	0.663269	UP	0.623553	-0.151219	-0.19088	-0.204373	0.232141	-0.0331817	-0.145303	-0.186651	-0.198655	-0.206349	0.00513044	-0.137613	-0.163173
Spint1	ENSRNOG00000012811	311331	serine peptidase inhibitor, Kunitz type 1	1.20109	2.98928	5.87307	0.0198674	0.663269	UP	-0.121113	0.0701738	-0.0811386	-0.083838	-0.123899	-0.127773	0.721678	-0.01706	0.502409	0.0483451	-0.0974973	-0.0565103	-0.0914581
Nup58	ENSRNOG00000012644	245922	nucleoporin 58	0.460836	5.07591	5.83029	0.020293	0.669154	UP	-0.220752	0.168145	0.0903788	0.154596	-0.267607	-0.153894	-0.250167	0.210888	0.278783	0.113687	-0.171631	0.179626	-0.201683
Sec23a	ENSRNOG00000004657	58817	Sec23 homolog A, COPII coat complex component	-0.392583	6.01003	5.8426	0.0201695	0.669154	DOWN	-0.173771	0.216977	0.0241011	0.0571718	-0.27966	-0.157179	-0.314861	0.250192	0.193973	0.16534	0.306972	0.177472	-0.365218
Setd1a	ENSRNOG00000055028	309001	SET domain containing 1A, histone lysine methyltransferase	-1.02178	3.17326	5.838	0.0202156	0.669154	DOWN	-0.0820946	0.110269	0.0397646	0.00111584	-0.133013	-0.128753	-0.147593	0.132387	0.147231	0.0612732	-0.0305612	0.107758	-0.0592072
	ENSRNOG00000066055			4.21951	1.40877	5.89845	0.0202684	0.669154	UP
Myef2	ENSRNOG00000005258	679712	myelin expression factor 2	0.273514	6.91062	5.808	0.0205187	0.671952	UP	-0.423246	0.313618	0.214864	0.177405	-0.339155	-0.0605786	-0.520269	0.227518	0.269006	0.266569	-0.0970715	0.204641	-0.352166
Zfp74	ENSRNOG00000069539	365224	zinc finger protein 74	0.844915	3.64224	5.81426	0.020455	0.671952	UP	-0.00602822	-0.00506518	-0.00602822	-0.00602822	-0.00602822	-0.00602822	-0.00602822	-0.00483901	-0.00602822	-0.00602822	-0.00602822	-0.00602822	-0.00602822
	ENSRNOG00000062326			-1.57516	2.43634	5.80997	0.0204986	0.671952	DOWN
Abhd17a	ENSRNOG00000018212	299617	abhydrolase domain containing 17A, depalmitoylase	-0.416608	5.81507	5.7726	0.0208826	0.677658	DOWN	-0.127078	0.00635203	0.128476	0.0211093	-0.0329094	-0.179789	-0.111364	0.145705	0.0134807	0.0717918	-0.189812	0.151962	0.200622
Arap1	ENSRNOG00000019555	361617	ArfGAP with RhoGAP domain, ankyrin repeat and PH domain 1	-0.68981	4.01534	5.65763	0.0221135	0.677658	DOWN	0.393893	-0.0837022	-0.113711	-0.129825	-0.00231051	0.249985	0.0843362	-0.151566	-0.151031	-0.169007	-0.00683777	-0.106598	-0.0665546
Arpc2	ENSRNOG00000014289	301511	actin related protein 2/3 complex, subunit 2	-0.220617	8.1962	5.65822	0.0221069	0.677658	DOWN	-0.300233	0.138346	0.141576	0.157646	-0.302067	-0.205564	-0.0508592	0.267857	0.102056	0.471026	-0.133922	-0.0404872	-0.0923648
Card10	ENSRNOG00000008401	315120	caspase recruitment domain family, member 10	2.11596	1.83791	5.71922	0.0214447	0.677658	UP	-0.020625	-0.0124538	-0.0201589	-0.0220997	-0.0220997	0.0139311	-0.0220997	-0.0161441	-0.0220997	-0.0220997	-0.0220997	-0.0220997	-0.0220997
Cct6a-ps7	ENSRNOG00000069794	679744	chaperonin containing Tcp1, subunit 6A (zeta 1), pseudogene 7	3.88384	1.23019	5.76783	0.0216002	0.677658	UP
Chn1	ENSRNOG00000017939	84030	chimerin 1	-0.2058	9.27673	5.70637	0.0215823	0.677658	DOWN	-0.384631	0.0640164	0.380365	0.456268	-0.574131	-0.507607	-0.455758	0.667912	0.215458	0.248619	-0.51717	-0.228459	-0.329563
Dnah5	ENSRNOG00000048363	294854	dynein, axonemal, heavy chain 5	2.69271	1.5607	5.74253	0.0211973	0.677658	UP	-0.16764	-0.0170109	-0.111165	-0.0792818	-0.174465	1.16634	-0.180681	0.0086431	0.146729	0.149115	0.0403254	-0.0799364	-0.126611
Fastkd5	ENSRNOG00000053270	366192	FAST kinase domains 5	0.926298	3.33917	5.75755	0.0210394	0.677658	UP
Galnt6	ENSRNOG00000033059	100361647	polypeptide N-acetylgalactosaminyltransferase 6	1.30198	3.01642	5.72196	0.0214155	0.677658	UP	-0.1467	-0.141824	-0.168544	-0.164701	0.776501	-0.150708	-0.148788	-0.154451	-0.155142	-0.160641	-0.0557888	-0.142267	-0.172758
Gipc2	ENSRNOG00000042152	365960	GIPC PDZ domain containing family, member 2	-1.34426	2.73521	5.68345	0.0218305	0.677658	DOWN	-0.178894	0.0660773	0.00267371	0.206602	-0.148098	-0.158165	-0.172515	0.158213	0.0660481	0.685848	-0.126351	-0.0203819	-0.146152
Gpr37	ENSRNOG00000002524	117549	G protein-coupled receptor 37	0.613169	6.50434	5.73786	0.0212465	0.677658	UP	-0.0462513	-0.257473	-0.311875	-0.301931	1.2575	-0.270304	-0.253549	-0.292614	-0.294567	-0.301462	-0.149106	-0.294525	-0.24033
Hsd17b11	ENSRNOG00000002210	289456	hydroxysteroid (17-beta) dehydrogenase 11	0.552553	4.73883	5.75794	0.0210354	0.677658	UP	0.514082	-0.13413	-0.154195	-0.0804369	0.112791	-0.171975	0.0809625	-0.136138	-0.16335	-0.120684	-0.145977	-0.101564	0.0776701
Ltn1	ENSRNOG00000001602	288308	listerin E3 ubiquitin protein ligase 1	0.52646	4.79358	5.69999	0.0216511	0.677658	UP	-0.149845	0.133296	0.0872307	0.108573	-0.210522	-0.0880248	-0.248047	0.162831	0.0939178	0.0771402	-0.0497677	0.180787	-0.269042
Mrps18c	ENSRNOG00000002178	289469	mitochondrial ribosomal protein S18C	0.344379	6.08564	5.69067	0.021752	0.677658	UP	-0.103508	0.133002	0.0184388	0.0488196	-0.148573	-0.0699299	-0.136906	0.0936367	0.154833	0.0682836	-0.0769483	0.030891	-0.14063
Nfkbil1	ENSRNOG00000000839	361794	NFKB inhibitor like 1	2.22252	1.76592	5.6622	0.0220631	0.677658	UP	-0.0143538	0.0441219	-0.0035931	0.0289664	-0.0980363	-0.0364645	-0.0244325	0.0511344	-0.00168616	0.0378271	0.0555767	-0.00780552	0.0213729
Nwd2	ENSRNOG00000051837	289633	NACHT and WD repeat domain containing 2	-1.59606	2.16116	5.66659	0.0220148	0.677658	DOWN	-0.177845	0.0415624	-0.155107	-0.174665	-0.170231	-0.134333	-0.163849	0.575432	0.0832494	0.427863	-0.167985	0.106207	-0.000134462
Pcsk6	ENSRNOG00000011526	25507	proprotein convertase subtilisin/kexin type 6	0.839989	3.86676	5.71639	0.0214749	0.677658	UP	-0.152486	-0.0820879	-0.231849	0.110544	0.256603	0.354736	-0.229185	-0.0936828	-0.204985	1.09959	0.125774	-0.260754	-0.175969
Pde7b	ENSRNOG00000013436	140929	phosphodiesterase 7B	0.839609	4.01718	5.70176	0.021632	0.677658	UP	0.0181365	0.00943112	0.205882	1.44201	-0.733349	0.428607	-0.752308	-0.266032	-0.177913	-0.0219014	-0.507379	0.0206027	0.169451
Plxnb3	ENSRNOG00000061731	363517	plexin B3	0.659933	4.6741	5.71791	0.0214587	0.677658	UP	0.161755	-0.109539	-0.142995	-0.146673	0.19638	0.257782	-0.133044	-0.142514	-0.129621	-0.135063	2.23722	-0.139253	-0.132689
Psma6	ENSRNOG00000007114	29673	proteasome 20S subunit alpha 6	0.243541	7.5493	5.66737	0.0220062	0.677658	UP	-0.0231724	0.0675952	0.120424	-0.100954	0.0453555	-0.0503007	0.0597509	-0.116771	0.0580249	-0.0815798	-0.0953264	-0.118798	0.422566
Ralgps2	ENSRNOG00000004736	304887	Ral GEF with PH domain and SH3 binding motif 2	-0.501376	4.98488	5.66031	0.0220839	0.677658	DOWN	-0.455731	0.332018	0.29021	0.161682	-0.514015	-0.139588	-0.542757	0.394508	0.483525	0.454492	-0.428231	0.33205	-0.295934
Slc12a2	ENSRNOG00000015971	83629	solute carrier family 12 member 2	0.432935	6.86546	5.77446	0.0208633	0.677658	UP	-0.297963	-0.168138	-0.173799	-0.213791	1.09079	-0.195934	-0.309382	-0.206072	-0.245806	-0.217709	0.00495576	-0.273961	0.0432504
Slc6a9	ENSRNOG00000019484	116509	solute carrier family 6 member 9	0.566776	6.07792	5.6732	0.0219423	0.677658	UP	0.25573	-0.163435	-0.241276	-0.25668	0.659793	-0.0808211	-0.266215	-0.174949	-0.218177	-0.243971	-0.271811	-0.238197	-0.270774
Smarcd3	ENSRNOG00000010077	296732	SWI/SNF related, matrix associated, actin dependent regulator of chromatin, subfamily d, member 3	0.465407	5.25538	5.6912	0.0217461	0.677658	UP	-0.218945	0.359742	0.0863563	0.22988	-0.323623	-0.189091	-0.306084	0.0247893	0.413858	0.124853	-0.236221	-0.33548	-0.245792
Ssx2ip	ENSRNOG00000015425	308023	SSX family member 2 interacting protein	-0.258048	6.71555	5.71838	0.0214537	0.677658	DOWN	-0.151193	0.102972	0.0756955	0.0175965	-0.181076	-0.150685	-0.158625	0.239257	0.210125	0.0192087	-0.153013	-0.122817	-0.0990525
Thumpd3	ENSRNOG00000006941	500288	THUMP domain containing 3	0.463419	4.88384	5.74319	0.0211903	0.677658	UP	-0.00740994	0.0334853	0.0278681	0.0570186	-0.0806755	-0.0402774	-0.0529394	0.0310385	-0.0349279	0.0651218	0.00324409	-0.00253505	-0.0577715
Vmo1	ENSRNOG00000026508	360553	vitelline membrane outer layer 1 homolog	2.42026	1.59397	5.78223	0.0207829	0.677658	UP	-0.0380313	0.000482771	-0.0207185	-0.0125249	-0.0527405	-0.0372117	-0.0543258	0.0357219	-0.0134323	-0.00684983	-0.044269	-0.0172669	-0.0143714
Vstm2a	ENSRNOG00000005180	689106	V-set and transmembrane domain containing 2A	-0.512563	4.74691	5.73077	0.0213217	0.677658	DOWN	-0.456559	0.342174	0.656053	0.11128	-0.451013	-0.462378	-0.438398	0.27982	0.353971	-0.250246	-0.489667	0.718444	-0.435982
Zbbx	ENSRNOG00000009792	361964	zinc finger, B-box domain containing	-1.05573	3.04453	5.66585	0.022023	0.677658	DOWN	-0.252656	0.0891705	0.0542776	0.186712	-0.250852	-0.253103	-0.25073	0.323444	0.641784	0.234043	-0.258255	-0.147039	-0.258255
Zdhhc9	ENSRNOG00000004581	302808	zinc finger DHHC-type palmitoyltransferase 9	0.614505	4.63755	5.7284	0.0213469	0.677658	UP	-0.187749	-0.0666263	-0.0997681	-0.102177	0.464081	-0.122453	-0.194413	0.0138778	-0.120796	-0.0263386	-0.0253526	-0.00340613	-0.00535785
Nalf1	ENSRNOG00000066120	498667	NALCN channel auxiliary factor 1	-0.332947	6.75333	5.6483	0.0222168	0.677973	DOWN
Tpm2	ENSRNOG00000016731	500450	tropomyosin 2	-0.675414	4.27294	5.64814	0.0222185	0.677973	DOWN	-0.0575251	0.0570637	-0.0604884	-0.0476809	-0.02381	-0.0284621	-0.0228614	0.0181243	0.0370896	-0.0908341	-0.0744389	0.174848	0.177802
Atp2b2	ENSRNOG00000030269	24215	ATPase plasma membrane Ca2+ transporting 2	-0.244427	8.78925	5.64304	0.0222752	0.678257	DOWN	-0.356865	0.449479	0.392068	0.591642	-0.790371	-0.430384	-0.803941	0.371756	0.284124	0.475599	-0.799531	0.204648	-0.770177
Selenop	ENSRNOG00000053086	29360	selenoprotein P	0.277122	8.56873	5.63877	0.0223228	0.678262	UP	0.191789	-0.129924	-0.149369	-0.145746	0.360138	-0.0443784	0.0211197	-0.139608	-0.149995	-0.152265	-0.133235	-0.10947	0.283375
Col9a3	ENSRNOG00000009531	362285	collagen type IX alpha 3 chain	0.660932	4.31164	5.63235	0.0223944	0.678998	UP	-0.0201698	-0.0585886	-0.0565365	-0.0554524	0.0825053	0.0455024	-0.0529561	-0.0578126	-0.0494896	-0.0379882	0.161844	-0.0658454	-0.0658454
Adss1	ENSRNOG00000046763	684425	adenylosuccinate synthase 1	-1.70149	2.08154	5.54399	0.0234073	0.679293	DOWN
Anxa5	ENSRNOG00000014453	25673	annexin A5	-0.386565	5.70339	5.55483	0.0232804	0.679293	DOWN	0.238647	-0.0408655	-0.137711	-0.0590847	-0.124185	-0.164453	-0.0647236	0.218283	-0.102616	-0.0100943	-0.190271	-0.0813645	0.902694
C19h1orf198	ENSRNOG00000018836	498967	similar to human chromosome 1 open reading frame 198	0.341206	6.32101	5.57034	0.0231002	0.679293	UP
Camk1g	ENSRNOG00000006470	171358	calcium/calmodulin-dependent protein kinase IG	0.90366	4.048	5.53541	0.0235083	0.679293	UP	-0.254883	0.284431	-0.139779	0.480062	-0.247871	0.0335896	-0.227755	-0.128367	0.0151061	1.20139	-0.253317	-0.137689	-0.231876
Cfap20dc	ENSRNOG00000007206	361016	CFAP20 domain containing	0.545893	6.54357	5.57656	0.0230284	0.679293	UP
Creb5	ENSRNOG00000008622	500131	cAMP responsive element binding protein 5	0.965904	3.9784	5.53196	0.023549	0.679293	UP	-0.0799548	-0.215484	-0.320776	-0.319863	0.997505	0.309811	-0.290744	-0.287991	-0.319369	-0.0580805	0.231331	-0.290531	-0.184453
Cyyr1	ENSRNOG00000001544	304138	cysteine and tyrosine rich 1	0.584138	4.42694	5.54408	0.0234063	0.679293	UP	-0.0447745	-0.0281953	-0.0466832	-0.0444318	-0.0545278	-0.0439708	-0.0513641	-0.0128054	0.0480379	0.0242895	-0.0578782	-0.0578782	4.94297
Ecm2	ENSRNOG00000031716	100361383	extracellular matrix protein 2	1.06479	2.77389	5.69737	0.0227747	0.679293	UP
Fbxo44	ENSRNOG00000009298	500587	F-box protein 44	0.273206	6.65762	5.59404	0.0228277	0.679293	UP	-0.0818196	0.176782	0.0624287	0.0861801	-0.20906	-0.109469	-0.267155	0.11376	0.103458	0.0732691	-0.180658	-0.0242104	-0.271228
Fkbp8	ENSRNOG00000058359	290652	FKBP prolyl isomerase 8	-0.280631	7.53377	5.58563	0.022924	0.679293	DOWN	-0.142715	0.0251079	0.0367856	-0.0303342	0.0573994	-0.154695	0.0117177	0.0806621	0.0521839	0.0153862	-0.191046	0.0296463	0.15751
Hhip	ENSRNOG00000018268	291936	Hedgehog-interacting protein	1.87442	1.94556	5.5362	0.0234989	0.679293	UP	-0.0774891	-0.146127	-0.185968	-0.164486	0.731089	-0.0884999	-0.157123	-0.169447	-0.173122	-0.172518	0.0106538	-0.175924	-0.110119
Kif9	ENSRNOG00000020891	501059	kinesin family member 9	1.21495	2.52669	5.53985	0.023456	0.679293	UP	-0.187838	0.126757	0.116236	0.179311	-0.187621	-0.190584	-0.218909	0.121653	0.309443	0.188129	-0.12656	-0.0938274	-0.22971
Maff	ENSRNOG00000012886	366960	MAF bZIP transcription factor F	-3.26749	1.23814	5.58645	0.0236094	0.679293	DOWN	-0.0332956	0.021616	-0.0215365	-0.0157382	-0.0524686	-0.0519623	-0.0430631	-0.00364311	-0.00868834	0.00596281	-0.0395304	0.0471867	-0.0658808
Map7	ENSRNOG00000012701	293016	microtubule-associated protein 7	0.371835	6.75246	5.52581	0.0236218	0.679293	UP	-0.721188	-0.142926	-0.0333628	0.0130179	1.04039	-0.365448	-0.661697	-0.0316453	0.0922829	0.550894	1.41196	-0.271763	-0.600705
Noa1	ENSRNOG00000002055	289562	nitric oxide associated 1	0.609617	4.54546	5.54808	0.0233594	0.679293	UP	-0.113639	0.0800503	0.0730281	0.0331106	-0.139927	-0.0363662	-0.164763	0.143664	-0.032289	0.121656	0.053105	0.119516	-0.227608
Pik3r2	ENSRNOG00000019228	29741	phosphoinositide-3-kinase regulatory subunit 2	-0.31915	6.35782	5.58305	0.0229536	0.679293	DOWN	-0.0809702	0.0665391	0.101351	0.0386558	-0.139828	-0.094091	-0.146343	0.130623	0.0216735	-0.0323722	-0.0374995	0.090372	0.182431
Ppme1	ENSRNOG00000017227	361613	protein phosphatase methylesterase 1	-0.267591	7.06296	5.55172	0.0233168	0.679293	DOWN	-0.229199	0.165364	0.17508	0.0907414	-0.288031	-0.174174	-0.286368	0.288646	0.0754371	0.067998	-0.195782	0.240845	-0.333907
Sbsn	ENSRNOG00000021015	292793	suprabasin	-1.38477	2.66673	5.57867	0.023004	0.679293	DOWN	-0.0653038	0.052034	0.0343325	0.00135483	-0.0603539	-0.0663783	-0.0886018	0.044494	0.0165893	-0.0295141	-0.0553194	-0.0214498	-0.108242
Sinhcaf	ENSRNOG00000049943	686611	SIN3-HDAC complex associated factor	-3.23459	1.25906	5.61147	0.0226295	0.679293	DOWN	-0.0379224	-0.0240461	-0.0209639	-0.0223541	-0.0367801	-0.0395783	0.0779707	-0.01938	-0.0233359	-0.0423555	-0.0160666	-0.0139069	0.0137471
Snx33	ENSRNOG00000017382	315696	sorting nexin 33	0.826226	3.46469	5.5313	0.0235568	0.679293	UP	0.0180265	-0.104375	-0.11604	-0.1177	0.397082	-0.00519111	-0.103806	-0.115849	-0.113892	-0.124703	0.404391	-0.0940019	0.223318
Spi1	ENSRNOG00000012172	366126	Spi-1 proto-oncogene	-2.32715	1.6261	5.52442	0.0236383	0.679293	DOWN	-0.00380547	-0.0890443	-0.0916995	-0.0911841	-0.0983054	-0.0754055	1.27286	-0.0949383	-0.100748	-0.0972574	-0.0896763	-0.0897648	-0.0804826
Spire2	ENSRNOG00000016920	307925	spire-type actin nucleation factor 2	0.818143	3.63897	5.61129	0.0226315	0.679293	UP	-0.347763	0.285049	0.118358	0.143475	-0.345621	-0.134145	-0.338249	0.255734	0.359304	0.199313	-0.107874	0.0849787	-0.352129
Stambpl1	ENSRNOG00000050224	687696	STAM binding protein-like 1	-0.435625	5.43118	5.59627	0.0228022	0.679293	DOWN	-0.134644	0.104891	0.0151283	-0.101556	-0.272408	-0.107541	0.00975679	0.388651	0.0244056	-0.10959	-0.249474	0.231164	-0.27878
Ube2s	ENSRNOG00000016930	292588	ubiquitin-conjugating enzyme E2S	-0.472611	4.95016	5.56091	0.0232096	0.679293	DOWN	-0.154609	0.137302	0.107637	-0.0813358	-0.0118214	-0.0265573	-0.0163968	-0.0357423	0.10124	-0.087786	0.0583281	0.12006	-0.0573772
Vrk2	ENSRNOG00000007864	360991	VRK serine/threonine kinase 2	1.91028	2.04752	5.56702	0.0231387	0.679293	UP	0.0460954	-0.0978963	-0.117759	-0.0557559	0.112466	0.0452526	0.353725	-0.0472933	-0.11687	-0.0962442	-0.0472627	-0.119368	-0.0245268
	ENSRNOG00000051135			4.28287	1.4842	5.6273	0.0231398	0.679293	UP
Ackr4	ENSRNOG00000011478	685243	atypical chemokine receptor 4	3.35736	1.32088	5.57025	0.0237984	0.680128	UP	-0.0177514	-0.0232546	-0.0222547	-0.0164296	-0.0136051	-0.0197607	-0.0280805	-0.017354	-0.0185842	-0.0280805	-0.0280805	-0.0280805	-0.0280805
Alox5ap	ENSRNOG00000000907	29624	arachidonate 5-lipoxygenase activating protein	1.74175	2.13956	5.47086	0.024283	0.680128	UP	-0.089103	-0.0476503	-0.0921048	-0.0848741	-0.0897623	-0.0850836	1.19521	-0.063678	0.0721029	-0.112739	-0.00398513	-0.0952252	-0.0416683
Eri1	ENSRNOG00000011448	361159	exoribonuclease 1	0.672304	4.16254	5.47068	0.0242852	0.680128	UP	-0.0601784	-0.00170879	0.0365965	0.0237944	0.0285808	0.0194059	-0.026268	-0.0265219	-0.0165481	0.0091566	0.0993212	0.0133587	0.0885133
Exoc6b	ENSRNOG00000059615	500233	exocyst complex component 6B	-0.384914	5.55708	5.49139	0.0240336	0.680128	DOWN	-0.349769	0.265747	0.0227425	0.206648	-0.25517	-0.18589	-0.443111	0.278121	0.237364	0.212361	-0.301441	0.236861	-0.480133
Gjc2	ENSRNOG00000038328	497913	gap junction protein, gamma 2	0.729748	5.43926	5.50824	0.023831	0.680128	UP	-0.25312	-0.242015	-0.282177	-0.280673	1.32199	-0.249861	-0.244356	-0.269223	-0.281664	-0.279215	-0.043028	-0.261897	-0.207891
Nup93	ENSRNOG00000018564	291874	nucleoporin 93	0.828979	3.34552	5.50535	0.0238656	0.680128	UP	-0.493524	0.20831	0.482581	0.646691	-0.534668	-0.454314	-0.492896	0.338438	0.14083	0.369146	-0.504728	-0.422155	-0.444081
Pak1ip1	ENSRNOG00000023799	361232	PAK1 interacting protein 1	0.851208	3.90679	5.48804	0.0240742	0.680128	UP	-0.0870306	0.0670591	0.0167714	0.0825194	-0.154033	-0.0656151	-0.0945259	0.143737	-0.0298876	0.0554697	-0.0225764	0.107742	-0.0716745
Pbx4	ENSRNOG00000010736	361131	PBX homeobox 4	-1.07536	3.08227	5.50974	0.0238132	0.680128	DOWN	-0.243765	0.182893	-0.0452859	0.261139	-0.330645	-0.11494	-0.325294	0.298475	0.269937	0.0359301	-0.223229	0.381921	-0.286409
RGD1560784	ENSRNOG00000032522	363449	similar to RIKEN cDNA B630019K06	0.582353	4.40154	5.47991	0.0241727	0.680128	UP
Rimkla	ENSRNOG00000008625	313553	ribosomal modification protein rimK-like family member A	0.624876	4.39631	5.48565	0.0241031	0.680128	UP	-0.231381	0.236321	-0.0297716	0.143485	-0.250775	-0.190576	-0.19961	0.229254	0.160111	-0.118143	-0.0531383	0.00656917	-0.243972
Slc28a2	ENSRNOG00000028668	60423	solute carrier family 28 member 2	-0.970692	3.4482	5.47636	0.024216	0.680128	DOWN	-0.267615	0.167157	0.273465	0.0421205	-0.293088	-0.222676	-0.291971	0.298868	0.270591	-0.0393387	-0.219107	0.232629	-0.0809682
Syp	ENSRNOG00000059720	24804	synaptophysin	-0.309796	9.26534	5.4972	0.0239636	0.680128	DOWN	-0.267491	0.177645	0.1103	0.0994697	-0.265814	-0.199636	-0.278039	0.295265	0.187908	0.301316	-0.258567	0.169033	-0.192622
Tnnc2	ENSRNOG00000015155	296369	troponin C2, fast skeletal type	-0.744539	4.03457	5.49763	0.0239585	0.680128	DOWN	0.0110097	-0.0304518	-0.0284735	-0.0279187	-0.0228748	-0.0223699	-0.0232472	-0.0243195	-0.0267435	-0.0362475	-0.0362475	-0.0362475	-0.0362475
Papolb	ENSRNOG00000069441	304300	poly(A) polymerase beta	-2.83874	1.30084	5.52269	0.0243631	0.680977	DOWN
Adsl	ENSRNOG00000018655	315150	adenylosuccinate lyase	-0.310165	6.36817	5.45095	0.0245276	0.684042	DOWN	-0.0560232	0.03421	0.0988903	0.0977227	-0.139521	-0.0582147	-0.186716	0.111217	0.0370255	0.011649	-0.027904	0.0616033	-0.128644
Pex14	ENSRNOG00000013498	64460	peroxisomal biogenesis factor 14	-0.548939	4.82653	5.44765	0.0245683	0.684042	DOWN	-0.185257	0.218903	0.205714	0.0511309	-0.290157	-0.155489	-0.174855	0.13037	0.237247	0.154073	-0.185847	0.0431758	-0.269615
Proser1	ENSRNOG00000010980	310417	proline and serine rich 1	-0.753898	3.89934	5.43859	0.0246807	0.685835	DOWN	-0.0596712	0.0483954	0.0138089	0.0703476	-0.109882	-0.100476	-0.0809583	0.113842	-0.0235189	0.110263	0.0116269	0.0740513	-0.0826366
Dcaf10	ENSRNOG00000011655	313242	DDB1 and CUL4 associated factor 10	-0.802171	3.55128	5.43363	0.0247424	0.686218	DOWN	-0.186528	0.121346	0.00543811	0.0499902	-0.0441116	-0.141124	-0.230753	0.111953	0.12876	0.125649	0.547226	0.0317293	-0.394937
Slc29a3	ENSRNOG00000000568	353307	solute carrier family 29 member 3	0.624519	5.13894	5.42867	0.0248043	0.686605	UP	-0.0840663	-0.235023	-0.280247	-0.274234	0.566856	-0.160012	1.00328	-0.160357	-0.240507	-0.245877	0.890023	-0.197102	-0.233058
Ube2d1	ENSRNOG00000000611	361831	ubiquitin-conjugating enzyme E2D 1	0.300195	6.95343	5.42391	0.0248638	0.686922	UP	-0.323516	-0.00169824	-0.0613662	-0.0233331	0.456205	-0.226004	-0.23271	0.0285528	0.000765951	-0.0347836	-0.248755	0.0430419	-0.227873
Sh3gl3	ENSRNOG00000019776	81921	SH3 domain containing GRB2 like 3, endophilin A3	0.372464	6.04151	5.41605	0.0249626	0.688322	UP	-0.590458	0.095667	0.293048	0.0303182	0.143907	-0.333916	-0.550017	0.298193	0.495527	-0.196947	0.459342	-0.180329	-0.56609
Aqp4	ENSRNOG00000016043	25293	aquaporin 4	0.235125	8.69679	5.40154	0.0251458	0.68939	UP	1.51484	-0.197722	-0.187819	-0.249325	-0.210824	-0.193959	-0.195756	-0.235516	-0.245518	-0.244451	-0.237898	-0.248014	-0.0441741
Arrb2	ENSRNOG00000019308	25388	arrestin, beta 2	0.57726	4.77939	5.40177	0.0251429	0.68939	UP	-0.126386	0.0789304	0.00813029	-0.0163549	-0.114406	-0.105273	0.296183	0.0485874	0.207023	0.0403921	-0.132655	0.0298263	-0.118652
Pwp1	ENSRNOG00000005350	362856	PWP1 homolog, endonuclein	0.68447	4.53078	5.40893	0.0250524	0.68939	UP	-0.0809061	0.0726633	0.0455572	-0.000907126	-0.0650782	-0.00771822	-0.0746318	0.0325765	0.0993136	0.0195971	0.0210701	0.0699159	-0.0764859
Pygo1	ENSRNOG00000066086	691857	pygopus family PHD finger 1	-2.19601	1.89268	5.39676	0.0252065	0.689734	DOWN	-0.00930814	0.288621	0.105219	-0.0392662	-0.316064	0.0981124	-0.31938	-0.0444456	0.18087	0.43334	0.0879445	0.513222	-0.214392
Far1	ENSRNOG00000013176	293173	fatty acyl CoA reductase 1	0.291872	6.24475	5.3902	0.0252902	0.690701	UP	-0.377893	0.0937592	-0.0171699	0.152656	-0.0811656	-0.229015	-0.235855	0.330022	0.0577335	0.267887	0.414487	-0.0717146	-0.392244
Csf2ra	ENSRNOG00000049782	652957	colony stimulating factor 2 receptor subunit alpha	-0.932251	3.55799	5.38172	0.0253986	0.691025	DOWN	-0.0551788	0.0131597	0.0823978	0.046142	-0.0968291	-0.0885007	-0.0918017	0.102386	-0.0420761	0.149994	0.0704647	-0.0109674	-0.0939808
Ncbp1	ENSRNOG00000023605	298075	nuclear cap binding protein subunit 1	-0.378111	5.59997	5.38237	0.0253902	0.691025	DOWN	-0.173476	0.113207	0.0350284	0.212133	-0.217231	-0.152454	-0.199165	0.158432	0.116861	0.32504	-0.0204057	0.12668	-0.0483607
Hmgb1-ps4	ENSRNOG00000065098	680054	high-mobility group box 1, pseudogene 4	0.335728	6.99018	5.37629	0.0254683	0.691607	UP
Grin2b	ENSRNOG00000008766	24410	glutamate ionotropic receptor NMDA type subunit 2B	-0.796119	3.56811	5.36624	0.0255978	0.693672	DOWN	-0.146996	0.486896	0.548742	0.720751	-1.2525	-1.2132	-1.22244	0.930639	0.607046	0.392666	-1.30394	0.668691	-1.24636
Tinagl1	ENSRNOG00000013179	94174	tubulointerstitial nephritis antigen-like 1	1.38348	2.65966	5.36289	0.0256413	0.693672	UP	-0.0567679	-0.00610742	-0.0402662	-0.0396925	-0.0574944	-0.0569464	-0.0532131	0.0559217	0.0155863	-0.0420906	-0.0597284	-0.0597284	1.73866
Nudt4	ENSRNOG00000009094	94267	nudix hydrolase 4	-0.276412	7.04516	5.35385	0.0257587	0.695534	DOWN	-0.2097	0.0165786	-0.0288622	-0.106301	0.205625	-0.165704	-0.114233	0.147715	-0.00880322	-0.204644	-0.0698742	0.230918	-0.176279
Mocos	ENSRNOG00000015113	361300	molybdenum cofactor sulfurase	2.61	1.54301	5.34956	0.0258145	0.695729	UP	-0.0595467	0.0152085	0.0100361	0.0605238	-0.0910599	-0.0676328	-0.0978832	0.085093	0.067857	-0.0490426	-0.0747115	0.0299283	-0.101154
Ap1s1	ENSRNOG00000001415	360785	adaptor related protein complex 1 subunit sigma 1	0.36457	6.07972	5.3398	0.0259423	0.697206	UP	-0.321338	0.21606	0.180094	0.296899	-0.35265	-0.294163	-0.198465	0.20536	0.353347	0.232934	-0.249897	-0.0431206	-0.267661
Dynlt3	ENSRNOG00000003611	363448	dynein light chain Tctex-type 3	-0.240938	7.61125	5.33793	0.0259668	0.697206	DOWN	-0.120774	0.128132	-0.0525105	-0.0810124	-0.0360756	-0.068219	-0.0249865	0.106173	0.0532151	-0.0249553	-0.172042	0.155296	-0.151926
Bmerb1	ENSRNOG00000003198	360459	bMERB domain containing 1	-0.25609	7.61942	5.32522	0.0261343	0.699387	DOWN
Clip3	ENSRNOG00000050104	308493	CAP-GLY domain containing linker protein 3	-0.234241	7.91278	5.31845	0.026224	0.699387	DOWN	-0.146597	0.0931801	0.0542932	-0.0885245	0.0472725	-0.105532	-0.153416	0.09146	0.0120333	-0.131746	-0.0327152	0.0936202	-0.102911
Ogn	ENSRNOG00000029792	291015	osteoglycin	-0.899392	4.79051	5.31547	0.0262636	0.699387	DOWN	-0.00426293	-0.00426293	-0.00232562	-0.00426293	-0.00426293	-0.00426293	-0.00426293	-0.00426293	-0.00426293	-0.00426293	-0.00426293	-0.00426293	-0.00426293
Rex2l2	ENSRNOG00000062461	100362123	reduced expression 2 like 2	1.07318	3.40977	5.3133	0.0262924	0.699387	UP
Stx6	ENSRNOG00000003402	60562	syntaxin 6	0.354874	5.68694	5.31849	0.0262235	0.699387	UP	-0.178126	-0.0270695	0.0859495	0.0213461	0.105929	-0.131293	-0.172725	0.125348	-0.0296002	-0.0103495	0.0498043	-0.10265	-0.150571
Thoc2	ENSRNOG00000007315	313308	THO complex subunit 2	0.231631	7.35769	5.30429	0.0264126	0.701283	UP	-0.11013	0.119888	0.043592	0.180961	-0.208256	-0.142753	-0.236681	0.1217	0.16584	0.183793	0.0248595	0.0734939	-0.152294
B3galnt2	ENSRNOG00000016855	291212	beta-1,3-N-acetylgalactosaminyltransferase 2	0.58119	4.43257	5.29877	0.0264866	0.701943	UP	-0.153663	0.10118	-0.0361654	0.208945	-0.0160922	-0.12671	-0.371951	0.0496611	0.0357032	0.350122	0.35033	-0.139375	-0.353652
Sv2c	ENSRNOG00000018094	29643	synaptic vesicle glycoprotein 2c	1.09196	2.71419	5.28599	0.0266587	0.705199	UP	-0.25171	0.179435	0.771077	0.958012	-0.494172	-0.40606	-0.526961	-0.361742	0.159408	0.163408	-0.471886	1.97066	-0.518762
Babam1	ENSRNOG00000017071	290631	BRISC and BRCA1 A complex member 1	-0.370403	5.62742	5.275	0.0268076	0.705976	DOWN	-0.0640427	0.0828661	0.0700282	-0.0313832	-0.0567278	-0.0581384	-0.0185426	0.0179894	0.0444786	-0.0389895	-0.0898166	-0.019989	0.250957
Pfkp	ENSRNOG00000017163	60416	phosphofructokinase, platelet	-0.216349	8.42223	5.2729	0.0268361	0.705976	DOWN	-0.191925	0.230901	0.0449305	0.0256033	-0.39766	-0.280128	-0.403761	0.516825	0.204212	0.102808	-0.351065	-0.168295	-0.380483
	ENSRNOG00000063773			-1.28856	2.64212	5.27538	0.0268025	0.705976	DOWN
Dctn1	ENSRNOG00000010048	29167	dynactin subunit 1	-0.203199	8.05912	5.26152	0.0269914	0.706169	DOWN	-0.337011	0.226828	0.263515	0.024901	-0.182557	-0.284408	-0.36262	0.22014	0.393589	0.0459698	-0.342123	0.253285	-0.20802
Dcun1d5	ENSRNOG00000008390	315405	defective in cullin neddylation 1 domain containing 5	-0.296044	6.48237	5.26617	0.0269279	0.706169	DOWN	-0.113243	0.106359	0.0736372	0.0583947	-0.159984	-0.0394038	-0.128128	0.0977408	0.0544669	0.0191675	0.015777	0.0613967	-0.0387048
	ENSRNOG00000068931			-3.31047	1.17641	5.26503	0.0269435	0.706169	DOWN
Jpt2	ENSRNOG00000024661	360492	Jupiter microtubule associated homolog 2	0.920609	3.65849	5.25588	0.0270688	0.706902	UP	-0.0592639	0.00543374	-0.0458714	-0.0241186	0.0832861	-0.0863368	-0.0784211	0.0514206	0.0076173	0.0417329	0.127291	0.0114356	-0.067037
Git1	ENSRNOG00000061270	83709	GIT ArfGAP 1	-0.236651	7.58034	5.2413	0.0272699	0.709563	DOWN	-0.0414452	0.00627217	0.0392352	-0.0105063	0.0225493	-0.0781421	-0.101561	0.0553714	-0.00429036	-0.0179781	-0.0964271	-0.0458962	-0.0512286
Meis2	ENSRNOG00000004730	311311	Meis homeobox 2	0.283264	7.59971	5.24422	0.0272295	0.709563	UP	-0.227833	0.112748	1.39463	1.07754	-0.73631	-0.332594	-0.729612	-0.312749	-0.670108	1.34017	-0.670072	-0.731771	-0.703947
Tmem252	ENSRNOG00000025476	361744	transmembrane protein 252	2.99651	1.2172	5.2363	0.0273392	0.710076	UP	-0.0166644	-0.0157003	-0.0108453	-0.0116768	-0.0155522	-0.0083541	-0.0166644	-0.0142834	-0.0166644	-0.0166644	-0.0166644	-0.0166644	0.207172
Atp10b	ENSRNOG00000003781	303056	ATPase phospholipid transporting 10B (putative)	3.09306	1.28023	5.21893	0.0275816	0.71378	UP	-0.172463	-0.122141	-0.151344	-0.157742	0.676813	-0.0679866	-0.156985	-0.132644	-0.145582	-0.132852	0.568701	-0.0914335	-0.182256
Tbc1d22a	ENSRNOG00000017057	689443	TBC1 domain family, member 22a	-0.781885	3.93844	5.22108	0.0275515	0.71378	DOWN	-0.161105	0.0503945	0.0209221	0.119536	-0.14251	-0.153969	-0.100354	0.218181	0.0242065	0.0970152	-0.00837952	0.0128755	-0.132939
Adamts17	ENSRNOG00000037080	293004	ADAM metallopeptidase with thrombospondin type 1 motif, 17	-2.03612	1.80824	5.19357	0.0279395	0.720079	DOWN	0.000766373	0.0987314	-0.0287205	-0.00129682	-0.245946	0.259337	-0.248434	0.120885	-0.0152232	-0.0339793	0.0553335	0.586811	-0.228166
Fsd1l	ENSRNOG00000059876	313208	fibronectin type III and SPRY domain containing 1-like	-0.400099	5.52269	5.19637	0.0278998	0.720079	DOWN	-0.346707	0.20944	-0.019974	0.0795927	-0.191053	0.129076	-0.402455	0.249134	0.115724	0.0752284	0.0894561	0.235792	-0.432857
Vat1l	ENSRNOG00000011989	361414	vesicle amine transport 1-like	0.468829	6.04514	5.19101	0.027976	0.720079	UP	-0.328407	0.333118	0.248549	0.631782	-0.440641	0.238522	-0.412782	-0.312088	0.447307	0.838054	-0.237807	-0.237071	-0.441557
Actr1b	ENSRNOG00000016789	316333	actin related protein 1B	-0.344765	6.26009	5.18343	0.028084	0.720965	DOWN	-0.21457	0.152972	0.0833865	0.102356	-0.165594	-0.182813	-0.159842	0.170964	0.105284	0.0332511	-0.27743	0.137711	-0.242265
Slc6a17	ENSRNOG00000050090	613226	solute carrier family 6 member 17	-0.280024	7.4505	5.18154	0.0281111	0.720965	DOWN	-0.389106	0.236553	0.161834	0.0294823	-0.367593	-0.236385	-0.340102	0.491415	0.171252	0.0964671	-0.395342	0.585481	-0.203394
Fus	ENSRNOG00000023360	317385	Fus RNA binding protein	-0.255189	6.49266	5.15831	0.0284456	0.723063	DOWN	-0.2956	0.300653	0.188441	0.126634	-0.354442	-0.169539	-0.294876	0.179822	0.359494	0.090839	-0.140079	0.128078	-0.39308
Myrf	ENSRNOG00000028274	293736	myelin regulatory factor	0.603599	5.73023	5.16401	0.0283631	0.723063	UP	-0.20575	-0.16181	-0.177605	-0.150962	0.761608	-0.0598936	-0.185436	-0.147277	-0.15455	-0.0982235	1.01872	-0.222482	-0.0947921
Prrg1	ENSRNOG00000026044	363472	proline rich and Gla domain 1	0.770034	4.18039	5.16529	0.0283446	0.723063	UP	0.0940029	-0.150355	-0.159204	-0.131108	0.510638	-0.00806624	-0.131984	-0.147492	-0.195439	-0.148567	-0.0996618	-0.154984	-0.0193484
Tril	ENSRNOG00000026941	362364	TLR4 interactor with leucine-rich repeats	0.249496	7.01078	5.15991	0.0284225	0.723063	UP	1.27483	-0.221272	-0.279059	-0.267386	-0.255584	0.657491	-0.263439	-0.266707	-0.271383	-0.285108	0.528979	-0.246221	2.55268e-05
Zfp748-ps1	ENSRNOG00000058030	682206	zinc finger protein 748, pseudogene 1	0.905728	3.56958	5.17018	0.0282741	0.723063	UP
Epb41l2	ENSRNOG00000012346	309557	erythrocyte membrane protein band 4.1-like 2	0.344027	6.3214	5.14603	0.0286242	0.724866	UP	0.116147	-0.21852	-0.0990215	0.244874	-0.18178	-0.0611434	0.983091	-0.109663	-0.15033	-0.327053	1.90587	-0.299578	-0.103536
Rnd2	ENSRNOG00000020698	303553	Rho family GTPase 2	0.210665	8.17814	5.14059	0.0287037	0.724866	UP	0.0969485	0.0585579	0.00110385	-0.0150347	-0.0133626	0.0202657	-0.135782	-0.128081	0.0980739	-0.0986653	0.873778	-0.0588762	0.0012733
Sh3glb1	ENSRNOG00000012957	292156	SH3 domain -containing GRB2-like endophilin B1	0.375189	6.10439	5.13972	0.0287164	0.724866	UP	-0.162294	0.00734006	-0.063473	-0.0807267	0.285119	-0.137773	-0.0905316	0.0132053	-0.0609963	0.02696	-0.0084252	-0.103318	0.160471
Snx16	ENSRNOG00000009953	64088	sorting nexin 16	-0.475823	5.16418	5.13954	0.0287191	0.724866	DOWN	-0.124447	0.116548	0.0665655	0.0302698	-0.135975	-0.0704878	-0.156877	0.112736	0.113515	0.0411274	-0.0954984	0.154165	-0.205367
Jagn1	ENSRNOG00000009175	502872	jagunal homolog 1	-0.369494	5.90502	5.13452	0.0287927	0.725443	DOWN	-0.0754449	0.0901444	0.0399782	-0.06268	-0.0131612	-0.0685489	-0.0336802	0.022222	0.0954804	-0.0988281	0.0180568	0.116423	-0.35097
Abcg3l3	ENSRNOG00000069246	305142	ATP-binding cassette, subfamily G (WHITE), member 3-like 3	1.92464	1.79237	5.09184	0.029427	0.731162	UP	0.447097	-0.0473032	-0.111547	-0.0584116	-0.124358	-0.025428	0.102327	-0.0704762	-0.102132	-0.0374224	-0.0737922	-0.0748575	0.177665
C1qtnf5	ENSRNOG00000007613	315598	C1q and TNF related 5	0.623581	4.02129	5.04738	0.0301037	0.731162	UP	0.729381	-0.144266	-0.170569	-0.171639	-0.143144	0.485627	-0.123888	-0.164878	-0.182814	-0.149924	0.253692	-0.157724	-0.0245939
Cept1	ENSRNOG00000017723	310773	choline/ethanolamine phosphotransferase 1	0.53267	4.8725	5.05049	0.0300559	0.731162	UP	-0.0945122	0.0552126	-0.0128431	-0.0358912	0.0317396	-0.0145288	-0.0576094	0.0179383	0.0490425	-0.00140859	0.0342587	0.151977	0.15157
Crip1	ENSRNOG00000027990	691657	cysteine rich protein 1	-0.805297	3.81956	5.05143	0.0300413	0.731162	DOWN	-0.0387607	0.0193487	-0.0366981	-0.0192236	-0.0449383	-0.04167	-0.037863	-0.00377029	0.0281746	-0.0159509	-0.0639353	-0.0639353	0.385849
Dact2	ENSRNOG00000022921	308212	dishevelled-binding antagonist of beta-catenin 2	-0.484073	4.96012	5.04644	0.0301182	0.731162	DOWN	-0.116109	0.0821525	0.0570704	0.14242	-0.0976349	-0.127724	-0.107838	0.0426279	0.0141751	0.254194	-0.163769	0.0515897	-0.133939
Eif3e	ENSRNOG00000027690	299872	eukaryotic translation initiation factor 3 subunit E	-0.257597	6.73022	5.08991	0.029456	0.731162	DOWN
Gbp6	ENSRNOG00000068418	305139	guanylate binding protein family member 6	2.40138	1.6601	5.07596	0.0296668	0.731162	UP	-0.00842203	-0.0109147	-0.0128421	-0.0128421	-0.0106185	-0.0128421	-0.00959956	-0.011652	-0.0128421	-0.0128421	-0.0128421	0.0155229	-0.0128421
LOC102553760	ENSRNOG00000018928	102553760	zinc finger protein 59-like	0.653096	4.09382	5.05469	0.0299913	0.731162	UP
Mtmr2	ENSRNOG00000005923	315422	myotubularin related protein 2	0.471433	5.06964	5.09525	0.0293757	0.731162	UP	-0.143069	-0.0798759	-0.121459	-0.0906219	0.524006	-0.116278	-0.167077	-0.0960614	-0.130477	0.221369	0.122916	-0.0968932	0.0120991
Npc1	ENSRNOG00000012016	266732	NPC intracellular cholesterol transporter 1	0.589375	4.82106	5.09933	0.0293145	0.731162	UP	-0.229438	-0.062324	-0.159281	-0.165707	0.627667	-0.0867287	-0.0370634	-0.105858	-0.160749	-0.0716956	-0.141692	-0.0533864	-0.131287
Odf2l	ENSRNOG00000014059	685425	outer dense fiber of sperm tails 2-like	0.575553	4.31439	5.04086	0.0302044	0.731162	UP	-0.0702003	0.113183	0.0223613	0.099545	-0.116317	-0.0814152	-0.192626	0.0668108	0.00500424	0.0563833	-0.0476147	-0.0551741	-0.215825
Pknox1	ENSRNOG00000001184	294322	PBX/knotted 1 homeobox 1	1.02536	3.1167	5.09708	0.0293483	0.731162	UP	-0.125639	0.0402405	0.32323	-0.00436789	-0.0353574	-0.0846803	-0.0685182	-0.032992	-0.0250828	0.0572652	-0.0819702	-0.153029	-0.0753156
Plekhh2	ENSRNOG00000005124	313866	pleckstrin homology, MyTH4 and FERM domain containing H2	-0.974053	3.15584	5.0589	0.0299267	0.731162	DOWN	-0.20182	0.206192	0.173997	0.228509	-0.380534	-0.223491	-0.361187	0.2651	0.0517173	-0.340843	-0.213257	0.935753	-0.217686
Plxnb1	ENSRNOG00000029510	316009	plexin B1	0.325401	6.03522	5.0705	0.0297496	0.731162	UP	0.629662	-0.0907257	-0.111472	-0.11243	-0.0690682	-0.00285346	-0.119303	-0.109304	-0.0958689	-0.119303	-0.0775376	-0.106049	-0.0659471
Rasgef1c	ENSRNOG00000003005	360519	RasGEF domain family, member 1C	-0.52366	4.86607	5.03818	0.0302458	0.731162	DOWN	-0.201068	-0.0434324	-0.205274	-0.211536	0.0875653	-0.183205	-0.190534	0.579019	0.0265862	-0.188685	-0.197581	-0.18987	-0.209409
Rps25	ENSRNOG00000027503	122799	ribosomal protein s25	0.246711	7.38436	5.06357	0.0298554	0.731162	UP	-0.000591382	-0.0188883	0.00279667	-0.0108319	-0.0109665	-0.0135059	0.00313064	-0.00485312	-0.0221078	-0.0422893	0.0370355	-0.0179423	-0.00300401
Rsrc2	ENSRNOG00000001238	360807	arginine and serine rich coiled-coil 2	-0.231058	7.36078	5.06223	0.0298758	0.731162	DOWN	-0.044568	0.0958665	0.0999124	-0.0245288	-0.147191	0.0245893	-0.118331	0.0390987	0.0515966	0.100415	0.189947	0.0748778	0.0121657
S100a4	ENSRNOG00000011821	24615	S100 calcium-binding protein A4	1.22204	2.84451	5.05414	0.0299997	0.731162	UP	-0.00276366	-0.0314505	-0.0343257	-0.0284553	-0.028182	-0.0354374	0.0463051	-0.0266637	-0.00969585	-0.0382135	-0.0382135	-0.0382135	-0.0382135
Slc17a7	ENSRNOG00000020650	116638	solute carrier family 17 member 7	-0.341986	8.23322	5.04719	0.0301066	0.731162	DOWN	-0.252633	-0.332497	-0.361216	-0.387821	-0.200628	-0.254336	-0.129627	1.52203	0.141965	-0.375913	-0.228629	-0.324291	-0.245773
Slc7a5	ENSRNOG00000018824	50719	solute carrier family 7 member 5	0.667832	3.8168	5.08936	0.0294642	0.731162	UP	0.0833033	0.0297441	0.0830815	-0.0825688	-0.190831	0.197705	-0.119247	0.0112589	-0.0526101	-0.0780652	-0.0317963	0.0167189	3.19283
Smu1	ENSRNOG00000007671	117541	SMU1, DNA replication regulator and spliceosomal factor	0.329588	5.82253	5.11295	0.0291113	0.731162	UP	-0.0350841	0.054596	-0.00866391	0.000859695	-0.0561868	-0.0413409	0.00402154	0.0431876	-0.0108133	-0.00717079	0.0964041	-0.00440239	-0.164232
Spidr	ENSRNOG00000037851	498119	scaffold protein involved in DNA repair	2.30642	1.73586	5.0383	0.030244	0.731162	UP	0.335541	-0.104936	-0.155912	-0.14242	0.0906451	0.262798	-0.00603105	-0.122332	-0.154628	-0.11494	0.0565875	-0.0809914	-0.0616369
Usp35	ENSRNOG00000024961	308834	ubiquitin specific peptidase 35	-0.473994	4.88804	5.10679	0.0292031	0.731162	DOWN	-0.115768	0.124439	-0.0114225	-0.00439547	-0.18593	-0.147031	-0.178259	0.257468	0.224326	-0.0155672	-0.16409	0.120419	-0.218361
Usp37	ENSRNOG00000022720	100361658	ubiquitin specific peptidase 37	0.46501	5.28843	5.03973	0.0302219	0.731162	UP	-0.133057	0.0839271	0.0684019	0.0784117	-0.154439	-0.0390341	-0.189123	0.137098	0.152969	-0.0190177	0.0926711	0.02027	-0.136127
Coro1b	ENSRNOG00000021828	29474	coronin 1B	0.334978	6.02099	5.0268	0.0304227	0.733826	UP	-0.09957	-0.033459	-0.0508605	-0.0659191	0.251514	-0.0955949	-0.0168235	-0.0170931	-0.0859814	-0.0781894	0.275965	-0.00447678	-0.0497577
Kctd16	ENSRNOG00000069221	291618	potassium channel tetramerization domain containing 16	-0.394922	5.70987	5.0245	0.0304586	0.733826	DOWN
Cdkn2b	ENSRNOG00000006735	25164	cyclin-dependent kinase inhibitor 2B	-3.00905	1.17296	5.066	0.0305917	0.734561	DOWN	-0.0193298	-0.0223358	-0.0252304	-0.0235665	-0.0230041	0.0302188	-0.0187374	-0.0228475	-0.0252304	-0.0252304	0.00101362	-0.0252304	0.0867833
Kcnj3	ENSRNOG00000005369	50599	potassium inwardly-rectifying channel, subfamily J, member 3	-0.870206	3.7341	5.01737	0.0305702	0.734561	DOWN	-0.741591	0.337333	0.855895	0.126023	-0.738618	-0.344516	-0.735809	0.706238	0.793688	-0.189413	-0.667346	0.648613	-0.685978
Calm1	ENSRNOG00000004060	24242	calmodulin 1	-0.150737	12.6327	5.00229	0.0308073	0.735144	DOWN	-0.35073	0.0906927	0.35848	-0.0943606	-0.0916402	-0.430236	0.0767284	0.275708	0.164195	-0.112358	-0.644729	0.148487	0.369712
Pnma8b	ENSRNOG00000016863	308393	PNMA family member 8B	-0.228054	8.8483	5.01069	0.0306749	0.735144	DOWN	-0.46489	0.440302	0.62737	0.1486	-0.435991	-0.390681	-0.402467	0.00428303	0.740777	0.586435	-0.411065	0.299217	-0.352282
Samhd1	ENSRNOG00000006418	311580	SAM and HD domain containing deoxynucleoside triphosphate triphosphohydrolase 1	-2.44094	1.52593	5.0014	0.0308215	0.735144	DOWN	0.00565354	0.0585621	0.0213406	0.043286	-0.141422	0.0110626	-0.0439398	0.026472	-0.0306837	0.063479	-0.107775	0.213758	0.000425168
Tceal1	ENSRNOG00000002387	302593	transcription elongation factor A like 1	0.413747	5.74656	5.00491	0.0307661	0.735144	UP	-0.0881434	0.127805	0.151557	-0.108302	-0.104873	-0.0648705	-0.0474715	0.0408276	0.168998	-0.068792	-0.213161	0.157102	0.0508308
Dnah12	ENSRNOG00000059865	252959	dynein, axonemal, heavy chain 12	1.46525	3.26623	4.98366	0.0311033	0.740631	UP	0.0866029	0.0466025	-0.044348	-0.0242677	-0.112102	-0.107215	-0.125004	0.0341056	0.594636	0.0865665	-0.0785208	-0.0509512	-0.131566
Casr	ENSRNOG00000002265	24247	calcium-sensing receptor	-2.03711	1.64252	4.97631	0.031221	0.740968	DOWN	-0.0528262	0.0334076	-0.0480797	-0.0193517	-0.0546689	-0.0418809	-0.0329906	-0.037511	-0.046263	-0.0557855	0.937868	-0.0083725	-0.0557855
Cep131	ENSRNOG00000004430	360672	centrosomal protein 131	-0.555663	4.8694	4.979	0.0311779	0.740968	DOWN	-0.0997722	0.116891	0.0627056	0.0317486	-0.162687	-0.0945967	-0.169508	0.135008	0.127991	0.0138692	-0.0314118	0.12021	-0.168636
Limk2	ENSRNOG00000019000	29524	LIM domain kinase 2	0.553164	4.47947	4.96248	0.0314435	0.743781	UP	0.409342	0.0373099	0.00251168	0.068229	-0.29684	-0.186615	-0.194666	0.0349233	-0.0422529	0.1731	-0.255746	0.375935	-0.141417
Thada	ENSRNOG00000025899	313865	THADA, armadillo repeat containing	-0.802101	3.70519	4.9635	0.0314271	0.743781	DOWN	0.0525112	0.0999208	0.0442712	0.173998	-0.345904	0.0316006	-0.297577	0.114803	0.0220837	0.136412	0.15288	0.47301	-0.240434
Zc3h4	ENSRNOG00000015229	678741	zinc finger CCCH-type containing 4	1.37609	2.40865	4.95863	0.0315059	0.744028	UP	-0.0678419	0.0510131	0.0248453	0.0296063	-0.0637421	-0.0661865	-0.0942188	0.0698378	0.113116	-0.0180085	-0.0381995	0.123641	0.0147217
RGD1307461	ENSRNOG00000015718	300990	similar to RIKEN cDNA 6430571L13 gene; similar to g20 protein	-1.54824	2.37936	4.94736	0.0316889	0.747116	DOWN	-0.0731192	0.0903395	0.156391	-0.0194121	-0.0913637	-0.0281262	-0.0689189	-0.0415357	0.027947	-0.00154728	-0.055277	-0.0711427	-0.108199
Abhd14a	ENSRNOG00000011936	300982	abhydrolase domain containing 14A	0.749654	3.44132	5.08659	0.0321614	0.749313	UP	0.0207108	0.0088056	0.0854697	0.0370091	-0.0948919	-0.19592	-0.208492	0.176977	-0.0943512	0.0281127	-0.150548	-0.00435936	-0.200169
Aim2	ENSRNOG00000003480	304987	absent in melanoma 2	2.89454	1.36037	4.82842	0.0336928	0.749313	UP	-0.0303527	-0.023595	-0.0186985	-0.01204	-0.0258977	-0.0303527	-0.0108637	-0.0100869	-0.0303527	-0.0303527	0.205965	-0.0303527	-0.0303527
Akap13	ENSRNOG00000010964	293024	A-kinase anchoring protein 13	0.429395	5.27159	4.87182	0.032946	0.749313	UP	-0.00452602	-0.173168	-0.0678033	-0.2966	-0.0769108	0.605087	0.763295	-0.0344892	0.00696026	0.428867	0.197168	-0.206317	0.867898
Arhgap44	ENSRNOG00000003603	303222	Rho GTPase activating protein 44	-0.2766	6.83641	4.78357	0.0344838	0.749313	DOWN	-0.554278	0.274019	0.347658	0.3667	-0.672162	-0.350381	-0.686541	0.717458	0.439954	0.463293	-0.591068	-0.156461	-0.69043
Arhgef10	ENSRNOG00000012561	306618	Rho guanine nucleotide exchange factor 10	0.761127	4.01967	4.72516	0.0355445	0.749313	UP	-0.0682721	-0.113466	-0.167851	-0.153135	0.494442	0.00432639	-0.169529	-0.059089	-0.102975	-0.145469	0.625719	-0.140398	-0.0838261
Azi2	ENSRNOG00000010096	316051	5-azacytidine induced 2	0.409221	5.34868	4.83048	0.033657	0.749313	UP	-0.123168	0.0739966	0.00957578	0.0852301	-0.106418	-0.0599114	-0.105987	0.110731	0.060146	0.0419071	-0.075812	0.093383	-0.0840512
Calb2	ENSRNOG00000016977	117059	calbindin 2	0.566036	5.16135	4.7642	0.0348318	0.749313	UP	-0.0866505	0.264866	-0.0907007	-0.13006	-0.0354338	-0.0770972	-0.0313737	-0.0807527	0.616733	-0.152355	-0.170813	-0.0106248	-0.189694
Casq1	ENSRNOG00000006930	686019	calsequestrin 1	3.04461	1.28005	4.8362	0.0335576	0.749313	UP	-0.0490849	-0.0140517	-0.0390988	0.0488639	-0.0504572	-0.0488539	-0.0585631	0.0230609	-0.0302069	0.12978	-0.0683446	-0.0480291	-0.0683446
Ccnt2	ENSRNOG00000017113	304758	cyclin T2	0.30272	6.1154	4.82992	0.0336667	0.749313	UP	-0.107772	0.102819	0.0368854	0.114003	-0.209772	0.0199777	-0.267927	0.133909	0.0738872	0.232214	0.259876	0.123364	-0.258425
Cep126	ENSRNOG00000021839	315409	centrosomal protein 126	0.41911	5.31476	4.89221	0.0326015	0.749313	UP	-0.391408	0.264986	0.167104	0.409767	-0.410918	-0.365504	-0.425334	0.308712	0.311197	0.270609	-0.340651	0.0895727	-0.380033
Cimap1b	ENSRNOG00000037060	500917	ciliary microtubule associated protein 1B	-3.24464	1.14385	4.74781	0.035129	0.749313	DOWN
Cmtm5	ENSRNOG00000016828	290214	CKLF-like MARVEL transmembrane domain containing 5	0.46473	5.83475	4.79871	0.0342146	0.749313	UP	0.605009	-0.310587	-0.346003	-0.347403	0.883798	-0.164109	-0.25539	-0.339796	-0.356103	-0.33386	0.0170897	-0.347116	-0.248554
Cnp	ENSRNOG00000017496	25275	2',3'-cyclic nucleotide 3' phosphodiesterase	0.463635	8.3503	4.81573	0.0339146	0.749313	UP	-0.288647	-0.376977	-0.444553	-0.472853	1.77739	-0.0237985	-0.181216	-0.460903	-0.472813	-0.441502	1.21859	-0.425722	-0.16511
Dclre1c	ENSRNOG00000015980	259171	DNA cross-link repair 1C	1.24885	2.68312	4.82971	0.0336703	0.749313	UP	-0.00767314	-0.0533041	-0.0969437	-0.0175563	-0.148236	0.0905488	0.610779	0.0562058	-0.0701072	-0.10555	0.103818	-0.0340337	-0.187985
Drd2	ENSRNOG00000008428	24318	dopamine receptor D2	0.787437	4.05031	4.79344	0.0343081	0.749313	UP	-0.237877	0.00948947	-0.244032	1.33909	-0.239889	-0.236863	-0.237464	-0.138454	-0.0640562	-0.171424	-0.249658	-0.210633	-0.23171
Dus3l	ENSRNOG00000050381	301122	dihydrouridine synthase 3-like	0.608447	4.22251	4.72565	0.0355353	0.749313	UP	-0.0355654	0.002452	-0.022168	-0.0321379	-0.0410378	-0.0338553	-0.0500613	0.00280701	0.0323647	-0.0353325	-0.0269994	-0.027822	-0.053317
Eda	ENSRNOG00000032208	302424	ectodysplasin-A	1.19876	2.67439	4.76015	0.0349049	0.749313	UP	-0.150814	0.169596	0.00358864	0.207079	-0.208592	-0.298207	-0.475219	0.233326	0.506052	0.285365	-0.416173	0.0240891	-0.47833
Eif3m	ENSRNOG00000012738	295975	eukaryotic translation initiation factor 3, subunit M	0.26484	6.78402	4.86721	0.0330246	0.749313	UP	-0.0454708	0.0431305	0.0756631	-0.0454789	0.0108012	-0.0130141	-0.0290522	-0.0339339	0.032563	-0.0165473	0.065926	0.109075	-0.109645
Elovl1	ENSRNOG00000028448	679532	ELOVL fatty acid elongase 1	0.521511	5.64666	4.77953	0.0345561	0.749313	UP	-0.141745	-0.101742	-0.169818	-0.124163	0.64519	-0.185682	-0.127765	-0.118657	-0.123457	-0.104113	0.380047	-0.157639	-0.00991464
Fkbp2	ENSRNOG00000021153	293702	FKBP prolyl isomerase 2	-0.380765	5.87977	4.77649	0.0346106	0.749313	DOWN	-0.0920674	0.068287	0.0828942	-0.0934151	-0.000905841	-0.0124685	0.0790548	-0.0112086	6.46556e-05	-0.0496918	-0.0862168	-0.00521186	0.0942161
Galnt12	ENSRNOG00000008099	313233	polypeptide N-acetylgalactosaminyltransferase 12	-2.41861	1.60959	4.82617	0.033732	0.749313	DOWN	-0.10463	0.0736023	-0.0650524	-0.0942471	-0.109092	-0.0951141	-0.0796294	0.199886	0.497689	-0.109092	-0.109092	-0.0633346	-0.109092
Gng3	ENSRNOG00000019570	114117	G protein subunit gamma 3	-0.254714	7.40787	4.72192	0.0356043	0.749313	DOWN	-0.127151	0.128754	0.155782	-0.242779	0.00568924	-0.0229206	0.199397	-0.0414861	0.118854	-0.167399	-0.208693	0.0191439	-0.0521855
Hmox2	ENSRNOG00000003773	79239	heme oxygenase 2	-0.280832	6.63581	4.86676	0.0330322	0.749313	DOWN	-0.118821	0.0663526	-0.0682907	-0.000604274	0.1632	-0.150947	-0.168518	-0.00294781	0.0780561	0.0679624	-0.000162266	-0.0468231	-0.0457544
Htra4	ENSRNOG00000061160	306564	HtrA serine peptidase 4	-3.11742	1.23817	4.7564	0.0349728	0.749313	DOWN	-0.0340809	-0.0352148	-0.039058	-0.0362801	-0.0407173	-0.0401702	-0.0396953	0.0679954	-0.0429476	-0.0249817	-0.0429476	-0.0429476	0.0131583
Incenp	ENSRNOG00000032929	293733	inner centromere protein	-0.830893	3.57267	4.85824	0.0331777	0.749313	DOWN	-0.0618257	-0.00198911	-0.0126357	-0.0121724	-0.0811596	-0.0542001	-0.0271352	0.15595	-0.00299968	-0.0580068	-0.0287603	-0.0066734	-0.0171284
Ints9	ENSRNOG00000013459	290322	integrator complex subunit 9	0.752534	3.82082	4.78866	0.034393	0.749313	UP	-0.0291329	0.0708689	-0.0695591	0.141859	-0.138999	-0.0791233	-0.119984	0.0728385	-0.0342031	0.236604	0.346373	0.12924	-0.0689151
Iqsec3	ENSRNOG00000014083	404781	IQ motif and Sec7 domain ArfGEF 3	-0.251997	7.4087	4.90132	0.0324487	0.749313	DOWN	-0.396929	0.588228	-0.245547	-0.251872	-0.405763	-0.402021	-0.404052	0.661093	0.516264	-0.155681	-0.415412	-0.250072	-0.259906
Klf13	ENSRNOG00000015822	499171	KLF transcription factor 13	-0.377865	5.6444	4.72978	0.0354593	0.749313	DOWN	-0.387384	-0.0057142	-0.0956713	-0.107739	0.451678	-0.352166	-0.249985	0.226835	-0.151965	0.0892697	0.0227639	0.138388	-0.239013
Klk6	ENSRNOG00000031927	29245	kallikrein related-peptidase 6	0.75466	5.6218	4.75002	0.0350887	0.749313	UP	-0.212676	-0.228107	-0.258726	-0.260544	1.19944	-0.208813	-0.196573	-0.253881	-0.249303	-0.255273	-0.216863	-0.24606	-0.0392538
Lap3	ENSRNOG00000003289	289668	leucine aminopeptidase 3	0.446232	6.07821	4.74367	0.0352046	0.749313	UP	-0.11428	-0.241024	-0.26852	-0.276188	1.0141	-0.160551	0.144829	-0.251601	-0.312518	-0.214691	-0.0261335	-0.202546	-0.109823
Lepr	ENSRNOG00000023664	24536	leptin receptor	-1.28908	3.0019	4.73544	0.0353552	0.749313	DOWN	-0.186143	0.1226	-0.0660471	0.0508858	-0.168995	-0.165598	-0.138263	0.298038	0.0778709	0.166636	-0.185104	-0.112306	-0.00974902
LOC102548389	ENSRNOG00000000891	102548389	zinc finger protein 709-like	0.764311	4.15095	4.72752	0.0355009	0.749313	UP
LOC685989	ENSRNOG00000068016	685989	hypothetical protein LOC685989	0.730836	3.89375	4.92063	0.0321277	0.749313	UP
Lrrc28	ENSRNOG00000023274	361588	leucine rich repeat containing 28	0.590676	4.16896	4.89051	0.03263	0.749313	UP	-0.123585	0.0954378	0.0862714	0.213816	-0.21297	-0.135577	-0.240678	0.129722	0.0688886	0.301308	-0.122872	0.103041	-0.313337
Lsm11	ENSRNOG00000005450	501688	LSM11, U7 small nuclear RNA associated	-0.963959	3.18484	4.77624	0.0346151	0.749313	DOWN	-0.0705907	0.00251544	-0.0686906	-0.0597945	-0.0840582	-0.058652	-0.0638683	0.224744	-0.0514254	0.0705646	-0.0517736	-0.0753312	-0.0466871
Macrod1	ENSRNOG00000021174	246233	mono-ADP ribosylhydrolase 1	0.581586	4.61434	4.83624	0.0335568	0.749313	UP	-0.0958773	0.199737	0.229501	0.100524	-0.332228	-0.0669343	-0.421381	0.173894	0.00888028	-0.187187	0.074924	-0.00714742	-0.408787
Mast2	ENSRNOG00000058476	313819	microtubule associated serine/threonine kinase 2	-0.303211	6.08192	4.77698	0.0346018	0.749313	DOWN	-0.321791	0.366311	0.185852	0.0865069	-0.485436	-0.0242399	-0.385321	0.235677	0.205232	0.484272	-0.381931	0.860033	-0.440087
Mrpl3	ENSRNOG00000012650	300974	mitochondrial ribosomal protein L3	0.333718	5.92302	4.78343	0.0344864	0.749313	UP	-0.0907987	0.0289328	0.129792	-0.0122461	-0.0113168	-0.049103	-0.144	0.0311778	0.0887111	0.0294749	0.289632	-0.0793924	-0.0612275
Mtfr1l	ENSRNOG00000016937	298549	mitochondrial fission regulator 1-like	0.371302	5.43584	4.87353	0.032917	0.749313	UP	-0.0412399	0.108766	0.110944	-0.000853609	-0.10907	-0.0740997	-0.13641	0.0144393	0.134006	-0.0656948	-0.0247739	0.0811187	0.0470953
Mybl1	ENSRNOG00000021669	297783	MYB proto-oncogene like 1	0.996733	3.04097	4.89363	0.0325776	0.749313	UP	-0.110623	-0.0718484	-0.117032	-0.114457	-0.108257	1.38885	-0.134392	-0.0819384	-0.0652142	-0.0941014	0.056114	-0.105199	-0.121097
Nek8	ENSRNOG00000012866	287473	NIMA-related kinase 8	-2.25207	1.50792	4.72894	0.0354748	0.749313	DOWN	0.0534234	-0.0157174	-0.0271231	-0.0407393	-0.0795731	0.039476	0.0595384	-0.0133041	-0.00407615	-0.0907776	-0.0130835	0.0455277	0.0717773
Pacrg	ENSRNOG00000068261	499021	parkin coregulated	1.21974	2.60242	4.73106	0.0354358	0.749313	UP
Pak1	ENSRNOG00000029784	29431	p21 (RAC1) activated kinase 1	-0.243015	7.39217	4.88683	0.0326921	0.749313	DOWN	-0.412754	0.047463	-0.148185	-0.268933	0.700778	-0.183838	-0.30238	0.02883	-0.011212	-0.196155	-0.0604362	-0.159422	-0.318126
Pcsk2	ENSRNOG00000005438	25121	proprotein convertase subtilisin/kexin type 2	-0.367412	6.14784	4.75676	0.0349662	0.749313	DOWN	-0.67952	0.0604406	-0.0458429	0.405299	-0.608542	0.203604	-0.651749	0.973326	0.554052	0.546993	-0.62456	-0.535967	-0.619498
Ppm1l	ENSRNOG00000067239	310506	protein phosphatase, Mg2+/Mn2+ dependent, 1L	-0.252251	6.87473	4.85374	0.0332549	0.749313	DOWN	-0.236295	0.129871	0.137371	-0.0648526	-0.232558	-0.114134	0.0234021	0.259989	0.281299	-0.148497	-0.0400174	0.0162798	-0.108054
Prc1	ENSRNOG00000013057	308761	protein regulator of cytokinesis 1	1.88892	1.99671	4.87608	0.0328737	0.749313	UP	-0.0570236	0.0285699	-0.0260241	0.00684799	-0.0721686	-0.00703505	-0.0724492	0.033666	0.0180211	-0.0283824	-0.0294575	0.0786112	0.0304067
Rad21l1	ENSRNOG00000022335	689823	RAD21 cohesin complex component like 1	-1.6571	2.02056	4.7635	0.0348443	0.749313	DOWN	-0.0294251	0.00249962	-0.0409636	0.0560301	-0.10135	-0.00575345	-0.112578	0.104616	-0.00242771	0.114946	0.0339184	0.0673024	-0.112578
Rbm6	ENSRNOG00000018333	315997	RNA binding motif protein 6	0.355531	5.67212	4.87656	0.0328656	0.749313	UP	-0.275626	0.25647	0.0760096	0.334821	-0.509228	-0.266269	-0.324915	0.337527	0.261938	0.449223	-0.0699292	0.188424	-0.316111
Rpl13	ENSRNOG00000015335	81765	ribosomal protein L13	-0.212983	8.47796	4.92091	0.032123	0.749313	DOWN	-0.0687074	0.0227699	0.0076311	0.0105948	-0.0875646	0.306034	-0.084616	-0.00769014	-0.00604315	0.0215313	-0.036431	0.0288639	-0.0081749
Rpl36al1	ENSRNOG00000011494	81769	ribosomal protein L36A like 1	0.352899	6.74513	4.76397	0.0348359	0.749313	UP
Sbk1	ENSRNOG00000067387	113907	SH3 domain binding kinase 1	-0.503911	4.58332	4.8556	0.033223	0.749313	DOWN	-0.013382	-0.0110001	-0.0109769	-0.0131935	-0.0148557	-0.0148557	-0.0148557	-0.0100946	-0.0148557	-0.0148557	0.0113612	-0.0148557	-0.0148557
Selenot	ENSRNOG00000013507	365802	selenoprotein T	0.176165	8.01922	4.92977	0.0319769	0.749313	UP	-0.0732212	0.0933498	-0.0404965	0.0297154	-0.121863	-0.0382832	-0.0698766	0.116148	0.0637752	-0.00162753	-0.0277877	-0.020974	-0.0903802
Septin4	ENSRNOG00000007367	287606	septin 4	0.39	7.4879	4.80982	0.0340185	0.749313	UP
Serpine2	ENSRNOG00000015461	29366	serpin family E member 2	0.266483	6.86459	4.80926	0.0340283	0.749313	UP	0.55851	-0.0498331	-0.178975	-0.193677	-0.320657	1.51952	-0.328732	-0.318347	-0.166642	0.061316	0.369805	-0.356422	0.147826
Shank1	ENSRNOG00000019207	78957	SH3 and multiple ankyrin repeat domains 1	-0.446626	4.95436	4.73116	0.0354339	0.749313	DOWN	-0.406293	0.287042	0.213758	-0.0656549	-0.420968	-0.240112	-0.418966	0.578907	0.202069	-0.0934688	-0.405967	0.567145	-0.298368
Slc20a2	ENSRNOG00000019490	29502	solute carrier family 20 member 2	0.45053	4.7979	4.83093	0.0336492	0.749313	UP	0.132283	-0.0361481	-0.143597	-0.00713858	0.203159	-0.161546	-0.274898	-0.00414064	-0.0029541	-0.0548029	0.0199786	-0.0914971	-0.235882
Slc35c1	ENSRNOG00000007732	311204	solute carrier family 35 member C1	-0.552401	4.40147	4.78577	0.0344446	0.749313	DOWN	-0.0747858	0.0432529	0.0095397	0.00573413	-0.0621578	-0.0436269	-0.0697777	0.0650075	0.00305435	-0.00236194	-0.06779	0.137972	-0.0745753
Slc8a3	ENSRNOG00000029871	140448	solute carrier family 8 member A3	-0.629415	4.40184	4.72313	0.0355819	0.749313	DOWN	-0.437745	0.530936	0.165922	0.0534924	-0.568534	-0.0164776	-0.588217	0.297061	0.882198	0.294038	-0.347824	-0.249607	-0.552343
Slitrk4	ENSRNOG00000062783	302473	SLIT and NTRK-like family, member 4	-0.323671	6.22534	4.76138	0.0348827	0.749313	DOWN
Smim27	ENSRNOG00000069822	102552818	small integral membrane protein 27	0.336998	5.93892	4.91434	0.0322319	0.749313	UP
Sun1	ENSRNOG00000001299	360773	Sad1 and UNC84 domain containing 1	0.349301	5.97585	4.83308	0.0336118	0.749313	UP	-0.169026	0.199137	0.242173	0.334735	-0.411391	-0.289473	-0.476746	0.209118	0.144239	0.398338	-0.189946	0.111777	-0.364204
Sv2b	ENSRNOG00000011160	117556	synaptic vesicle glycoprotein 2b	-0.282871	8.16223	4.91402	0.0322371	0.749313	DOWN
Tceal6	ENSRNOG00000049020	679974	transcription elongation factor A like 6	1.9716	1.63748	4.75751	0.0349527	0.749313	UP	-0.0973108	0.127981	0.0807194	-0.0682246	-0.0508871	-0.0417873	-0.0805012	0.00439318	0.156125	0.0107871	-0.0964188	-0.0573265	0.131321
Tmem114	ENSRNOG00000002768	501675	transmembrane protein 114	-1.9029	1.98287	4.74305	0.0352158	0.749313	DOWN	-0.0556055	-0.00577026	-0.00514526	-0.0103621	-0.0506886	-0.0507517	-0.0544158	0.0580638	-0.0585789	-0.0494468	-0.0674566	-0.0674566	-0.0674566
Txnrd1	ENSRNOG00000009088	58819	thioredoxin reductase 1	-0.33103	6.32925	4.90501	0.0323871	0.749313	DOWN	-0.148682	0.166428	0.109623	0.084955	-0.243679	-0.134327	-0.218915	0.176163	0.101061	0.146614	-0.225626	-0.0465365	-0.0484743
Vps36	ENSRNOG00000012654	290851	vacuolar protein sorting 36 homolog	0.408209	5.4896	4.78909	0.0343854	0.749313	UP	0.00313704	0.0622131	-0.0267095	0.0219416	-0.194226	0.0735511	-0.0737251	0.1268	0.0277723	-0.0563852	-0.0293807	0.0385631	-0.101535
Zdhhc23	ENSRNOG00000060348	363783	zinc finger DHHC-type palmitoyltransferase 23	-0.567485	4.29219	4.74206	0.035234	0.749313	DOWN	-0.281163	0.118392	0.0284024	0.0606187	-0.291075	-0.268087	-0.287589	0.517055	0.113999	0.764652	-0.298062	-0.254044	-0.263129
Zfp606	ENSRNOG00000019127	292610	zinc finger protein 606	0.869337	3.44225	4.83629	0.033556	0.749313	UP	0.00728207	0.051731	0.0306175	0.0364757	-0.076337	-0.00370572	-0.118865	0.00297397	0.0258978	0.0345959	0.0263525	0.0628336	-0.120342
Zfp715	ENSRNOG00000024056	100360772	zinc finger protein 715	1.42695	2.2697	4.83187	0.0336328	0.749313	UP
	ENSRNOG00000070393			-1.5399	2.24901	4.88776	0.0326763	0.749313	DOWN
	ENSRNOG00000063471			-1.91459	1.9701	4.84347	0.0334319	0.749313	DOWN
	ENSRNOG00000068611			3.12258	1.19511	4.76935	0.0347389	0.749313	UP
	ENSRNOG00000064258			-0.68058	4.07571	4.75115	0.0350681	0.749313	DOWN
Ap1ar	ENSRNOG00000024492	362037	adaptor-related protein complex 1 associated regulatory protein	-0.308047	6.00323	4.64582	0.0370423	0.75307	DOWN	-0.149828	0.112987	-0.00496663	0.0565446	-0.182808	-0.0545266	-0.120386	0.189788	0.111293	0.131475	-0.0582001	0.0282203	-0.173614
Cit	ENSRNOG00000001143	83620	citron rho-interacting serine/threonine kinase	-0.566711	4.34733	4.65377	0.0368893	0.75307	DOWN	-0.338845	0.586782	0.0496091	0.357358	-0.588916	-0.019324	-0.591677	0.0763425	0.282766	0.391	-0.489829	0.354701	-0.558642
Cope	ENSRNOG00000020178	290659	COPI coat complex subunit epsilon	-0.272147	6.43383	4.66553	0.0366641	0.75307	DOWN	-0.0640999	0.0515278	0.0220751	-0.0485342	0.0047482	-0.0799172	0.00179164	0.0405105	-0.0224707	-0.0641345	-0.0135084	0.0676511	0.108171
Faah	ENSRNOG00000045949	100911581	fatty acid amide hydrolase	-0.388949	5.7004	4.67223	0.0365363	0.75307	DOWN	-0.162154	-0.0203441	0.0304657	-0.0518626	-0.00548358	-0.162658	-0.132073	0.293345	0.0897262	0.123315	-0.111916	-0.0954471	-0.232007
Irak2	ENSRNOG00000021817	362418	interleukin-1 receptor-associated kinase 2	-0.81762	3.33047	4.69856	0.0360392	0.75307	DOWN	0.381941	-0.0304048	-0.0948454	-0.00170251	-0.23306	-0.0772321	0.102872	0.0513544	-0.00660459	-0.0776149	-0.169198	-0.0739423	-0.0569055
Lmln	ENSRNOG00000001781	363795	leishmanolysin like peptidase	1.05454	2.97884	4.69831	0.036044	0.75307	UP	-0.132135	0.122688	0.159906	0.0836736	-0.20414	-0.101302	-0.267902	0.144039	0.138666	0.037422	-0.0719629	0.0604238	-0.26639
Mef2a	ENSRNOG00000047756	309957	myocyte enhancer factor 2a	-0.214407	7.41994	4.67683	0.0364488	0.75307	DOWN	-0.395132	0.0957675	0.35687	0.198989	-0.500069	-0.285406	0.936073	0.145485	-0.00177211	0.0520982	-0.212872	0.319249	0.0604032
Nek6	ENSRNOG00000010897	360161	NIMA-related kinase 6	0.440647	5.19358	4.67548	0.0364745	0.75307	UP	0.0898294	-0.0757166	-0.119416	-0.0765582	-0.20097	0.270741	0.791561	-0.0272326	-0.0253374	-0.0107336	-0.11743	-0.0486893	-0.197349
Nkx2-1	ENSRNOG00000008644	25628	NK2 homeobox 1	1.88141	1.73581	4.68899	0.036219	0.75307	UP	-0.0724986	0.214372	-0.0672899	-0.0726592	-0.0672101	-0.0717305	-0.0665582	-0.0741905	-0.0637878	-0.0548435	-0.0300942	0.287809	-0.0828841
Pcdh1	ENSRNOG00000060410	307481	protocadherin 1	-0.357728	5.68611	4.64656	0.0370281	0.75307	DOWN	-0.088991	0.0243388	0.0244077	0.0158623	-0.113685	-0.113798	-0.213959	0.261574	0.0638365	0.087189	-0.161809	-0.0871348	0.0104721
Pcolce	ENSRNOG00000025001	29569	procollagen C-endopeptidase enhancer	-1.49215	2.17295	4.69677	0.0360727	0.75307	DOWN	-0.0244738	-0.0101558	-0.0275031	-0.0233402	-0.0277615	-0.0305572	-0.0235845	-0.0190224	-0.0333319	-0.0333319	0.0979944	-0.0333319	0.302981
Pgam5	ENSRNOG00000037443	288731	PGAM family member 5, mitochondrial serine/threonine protein phosphatase	0.38337	5.4092	4.67452	0.0364928	0.75307	UP	-0.122794	0.0569908	0.024759	0.0483132	-0.124519	-0.100037	-0.10236	0.178825	0.1187	-0.0120091	-0.1093	0.0827781	0.0666274
Pgpep1	ENSRNOG00000019639	290648	pyroglutamyl-peptidase I	0.899734	3.18911	4.70063	0.0360005	0.75307	UP	-0.0185692	0.0230369	-0.0548603	-0.0415399	-0.114026	0.222759	-0.011637	0.0326217	-0.00629644	0.0188071	0.750566	-0.0537196	0.423127
Pla2g15	ENSRNOG00000019859	361401	phospholipase A2, group XV	-0.627791	4.37506	4.66159	0.0367392	0.75307	DOWN	-0.106414	0.0776637	0.00831177	-0.0295005	-0.148356	-0.0608276	0.238187	0.106821	0.0292093	-0.0311391	-0.16893	0.082392	-0.0289039
Rps28	ENSRNOG00000042886	691531	ribosomal protein S28	0.291822	8.01842	4.64568	0.0370451	0.75307	UP	-0.0278537	0.0356052	-0.00675998	-0.0384754	0.0311284	-0.00718688	0.0325266	-0.0251727	-0.0347519	-0.0618418	-0.0137472	-0.0226917	0.154266
Slc5a11	ENSRNOG00000013407	252854	solute carrier family 5 member 11	1.37434	2.60293	4.66057	0.0367588	0.75307	UP	-0.128099	-0.146947	-0.168995	-0.165996	0.767752	-0.113578	-0.150299	-0.162351	-0.173053	-0.166157	-0.161585	-0.169371	-0.0348521
Smad7	ENSRNOG00000018359	81516	SMAD family member 7	0.486081	5.19825	4.64706	0.0370185	0.75307	UP	-0.181202	-0.0302512	-0.0832793	-0.141939	0.251062	-0.143495	0.300902	0.0106349	0.152323	-0.212679	0.0382086	-0.0733207	0.220467
Srarp	ENSRNOG00000054155	298602	steroid receptor associated and regulated protein	1.38223	2.14041	4.67785	0.0364296	0.75307	UP
Tcf15	ENSRNOG00000000012	296272	transcription factor 15	-1.81432	2.04547	4.65772	0.0368134	0.75307	DOWN	-0.0788667	0.0101465	0.0146041	-0.0389787	-0.0806138	-0.0857366	-0.0795653	0.168304	0.209216	-0.0454875	-0.102251	-0.0521937	0.318799
Tmem132a	ENSRNOG00000021338	338474	transmembrane protein 132A	-0.249111	7.99829	4.65557	0.0368547	0.75307	DOWN	-0.258526	0.0161038	0.280698	0.0847964	-0.274093	-0.287248	-0.282629	0.477187	0.220488	-0.0643147	-0.383127	-0.0115609	-0.292544
Tspan5	ENSRNOG00000015913	362048	tetraspanin 5	-0.285473	6.74473	4.67427	0.0364976	0.75307	DOWN	-0.324676	0.0713755	0.142045	0.255186	-0.161696	-0.419884	-0.419662	0.425909	-0.212307	0.179239	-0.563114	0.184869	0.863598
Zzz3	ENSRNOG00000050321	310958	zinc finger, ZZ-type containing 3	-0.314365	5.75201	4.68896	0.0362675	0.75307	DOWN	-0.0773169	0.0456328	-0.0177242	0.115833	-0.152666	-0.0447971	-0.108718	0.133515	0.0603871	0.167905	0.0905731	-0.0114913	0.0335146
	ENSRNOG00000042445			3.08126	1.17337	4.69045	0.0361915	0.75307	UP
	ENSRNOG00000069801			-2.84846	2.18205	4.64565	0.0370457	0.75307	DOWN
Adamtsl1	ENSRNOG00000006956	362539	ADAMTS-like 1	2.63656	1.41766	4.59807	0.0379769	0.753076	UP
B3galt5	ENSRNOG00000030983	288161	Beta-1,3-galactosyltransferase 5	0.652207	4.17095	4.60523	0.0378352	0.753076	UP	-0.3353	0.0638882	-0.0635223	0.220176	0.114614	0.351872	-0.335954	-0.100248	0.122197	0.288832	-0.0585855	-0.179817	-0.0667286
Cacnb3	ENSRNOG00000054274	25297	calcium voltage-gated channel auxiliary subunit beta 3	-0.278191	6.37107	4.63693	0.0372144	0.753076	DOWN	-0.217308	0.0089388	0.259217	0.0418217	-0.211896	-0.220627	-0.193871	0.381846	0.00227005	-0.0796294	-0.224991	0.0898302	-0.102331
Camk1	ENSRNOG00000021781	171503	calcium/calmodulin-dependent protein kinase I	-0.330424	6.33462	4.61621	0.037619	0.753076	DOWN	-0.329667	0.275213	0.34796	-0.0570339	-0.330404	-0.210308	-0.207176	0.259895	0.250652	-0.00380151	-0.422967	0.177343	-0.261338
Cenpe	ENSRNOG00000009339	362044	centromere protein E	0.813105	3.35168	4.60164	0.0379062	0.753076	UP	-0.0374364	0.0336801	0.00359153	-0.0144342	-0.0583968	0.0282678	-0.0810869	-0.00338407	-0.00731443	-0.0299577	0.0147736	0.0668995	-0.0345165
Dkk3	ENSRNOG00000016343	171548	dickkopf WNT signaling pathway inhibitor 3	-0.375633	7.03116	4.61579	0.0376271	0.753076	DOWN	-0.189494	-0.0513626	0.014369	-0.190811	-0.221358	-0.215249	-0.169288	0.760762	-0.0527891	-0.112629	-0.217202	0.064273	-0.170472
Fmod	ENSRNOG00000003183	64507	fibromodulin	-1.08608	3.22725	4.60444	0.0378508	0.753076	DOWN	-0.0550244	-0.0290179	0.204508	-0.0495198	-0.0549699	-0.0639096	-0.0573915	-0.0254554	0.0313926	-0.0639096	-0.0375643	-0.0639096	-0.0639096
Hsd17b12	ENSRNOG00000009630	84013	hydroxysteroid (17-beta) dehydrogenase 12	0.293463	6.46085	4.61888	0.0375666	0.753076	UP	-0.0294658	0.0835468	-0.0473367	-0.0313122	-0.0395511	0.308771	-0.143829	-0.0525957	-0.150603	-0.0786329	-0.0164793	0.358274	-0.142556
LOC685203	ENSRNOG00000038738	685203	hypothetical protein LOC685203	0.595005	4.78201	4.59725	0.0379932	0.753076	UP	-0.0737515	-0.0444325	-0.0742715	-0.069319	0.271904	-0.0656407	-0.0844219	-0.0607393	-0.0754047	-0.0450782	-0.0515953	-0.0490962	0.00528913
Nicol1	ENSRNOG00000065022	289728	NELL2 interacting cell ontogeny regulator 1	-0.377012	5.82823	4.6273	0.037402	0.753076	DOWN
Nudt2	ENSRNOG00000013110	297998	nudix hydrolase 2	-0.303549	5.84542	4.61295	0.0376831	0.753076	DOWN	0.0564988	0.0381773	-0.0994392	-0.122508	0.14544	-0.100196	-0.0825221	-0.0297723	0.133045	-0.061955	-0.0989488	-0.085195	-0.0513393
Palldl1	ENSRNOG00000010107	364558	palladin-like 1	0.572544	4.24381	4.61017	0.0377378	0.753076	UP
Ppp2r2c	ENSRNOG00000058202	117256	protein phosphatase 2, regulatory subunit B, gamma	-0.166794	9.18072	4.60004	0.037938	0.753076	DOWN	-0.43568	0.229395	0.140189	0.262172	-0.252515	-0.373385	-0.396732	0.328946	0.29875	0.372172	-0.296605	0.0511312	-0.405883
Ptma	ENSRNOG00000018584	29222	prothymosin alpha	0.225082	9.09216	4.62045	0.0375359	0.753076	UP	-0.0828858	-0.0535104	0.00100366	-0.107099	0.306237	-0.0766067	-0.0114722	-0.0729248	-0.0530353	-0.137357	0.120306	-0.0245655	0.127986
Rpl3	ENSRNOG00000016896	300079	ribosomal protein L3	0.182315	8.34389	4.62155	0.0375142	0.753076	UP	-0.123001	0.0799134	0.148352	-0.0378925	-0.021257	-0.100687	0.138947	-0.0478959	-0.0359486	0.00742463	0.00190032	0.0017463	0.166192
Rwdd4	ENSRNOG00000022500	502084	RWD domain containing 4	0.395332	5.3328	4.6322	0.0373064	0.753076	UP	-0.124954	0.135448	0.0866578	0.12877	-0.23615	-0.0916594	-0.200603	0.134228	0.0463057	0.170974	-0.0466161	0.202182	-0.174358
St3gal6	ENSRNOG00000001653	304023	ST3 beta-galactoside alpha-2,3-sialyltransferase 6	-0.649412	3.77087	4.61289	0.0376843	0.753076	DOWN	-0.170861	-0.0157815	-0.156729	-0.0851319	0.284419	-0.0747015	0.608054	-0.165847	-0.145528	0.0544784	-0.0661504	-0.146384	0.413297
Zfp39	ENSRNOG00000014712	303173	zinc finger protein 39	0.930431	3.18415	4.63309	0.0372892	0.753076	UP	-0.068761	0.0273748	0.0888604	-0.00990254	-0.0754952	0.0294296	-0.0687756	0.0380981	0.0589293	-0.0105739	0.0023832	-0.0112113	-0.130781
Acbd6	ENSRNOG00000003550	289125	acyl-CoA binding domain containing 6	-0.390572	5.64798	4.59192	0.0380991	0.753596	DOWN	-0.256481	0.363801	0.232996	0.259886	-0.578756	-0.146961	-0.495555	0.259713	0.248705	0.251405	-0.340082	0.251761	-0.442681
Edil3	ENSRNOG00000033064	688400	EGF like repeats and discoidin domains 3	0.243155	8.00154	4.588	0.0381774	0.753596	UP	-0.981293	0.15972	-0.851282	0.344414	0.933165	0.316256	-0.944732	0.0952186	0.525528	-0.729381	-0.442574	0.248814	-0.934025
Fth1-ps5	ENSRNOG00000033100	689130	ferritin heavy chain 1, pseudogene 5	0.305931	6.9847	4.59034	0.0381307	0.753596	UP
Aph1bl2	ENSRNOG00000067077	691658	aph-1 homolog B, gamma secretase subunit like 2	0.495517	4.89217	4.58042	0.0383289	0.755544	UP
Ankrd13a	ENSRNOG00000001204	360823	ankyrin repeat domain 13a	0.500969	5.04453	4.54895	0.0389653	0.7557	UP	-0.140438	0.115156	-0.0331488	0.106757	-0.0629162	-0.201759	0.0931677	0.0273943	0.0106619	0.0973326	-0.0917162	0.00887033	0.168386
Best1	ENSRNOG00000020346	293735	bestrophin 1	-2.92146	1.23837	4.54265	0.039094	0.7557	DOWN	-0.0607267	0.0473003	0.00488158	-0.0294366	-0.0405265	-0.053438	-0.0622039	0.000603565	0.0573076	-0.0244341	-0.0785228	-0.0499717	-0.0785228
Bmpr2	ENSRNOG00000022196	140590	bone morphogenetic protein receptor type 2	-0.254471	6.56498	4.55484	0.0388454	0.7557	DOWN	-0.181748	0.218676	0.2096	0.225298	-0.572378	-0.18666	-0.307987	0.351124	0.173638	0.322312	-0.206632	-0.118013	0.597123
Ccna1	ENSRNOG00000014052	295052	cyclin A1	1.35885	2.28035	4.49651	0.0400514	0.7557	UP	-0.0360622	0.0188078	-0.0189504	-0.00871081	-0.0391756	-0.0426813	-0.0490665	0.0134378	-0.000459911	-0.0817145	-0.0553226	0.0646603	-0.0817145
Cog5	ENSRNOG00000056610	314030	component of oligomeric golgi complex 5	0.74984	3.3469	4.77068	0.0396082	0.7557	UP	-0.159069	0.123302	0.0517633	0.313849	-0.33125	-0.0226325	-0.243201	0.146007	-0.00751163	0.44794	-0.0463085	0.194622	-0.358697
Ednrb	ENSRNOG00000010997	50672	endothelin receptor type B	0.352665	6.00302	4.50687	0.0398343	0.7557	UP	1.23675	-0.213998	-0.246332	-0.231038	-0.219164	0.402988	-0.134649	-0.236279	-0.247724	-0.242568	-0.237488	-0.25406	-0.108428
Fgf10	ENSRNOG00000012278	25443	fibroblast growth factor 10	3.14986	1.17278	4.49223	0.0401416	0.7557	UP	-0.126512	0.100839	0.0741364	0.105692	-0.12631	0.126098	-0.125276	-0.0441244	-0.116685	0.541375	-0.0313266	0.00971375	-0.14487
Fgfr1	ENSRNOG00000016050	79114	Fibroblast growth factor receptor 1	-2.60174	1.32059	4.49127	0.0401617	0.7557	DOWN	0.278927	-0.012269	-0.105441	0.156424	-0.256075	0.193408	0.327161	-0.137478	-0.139095	-0.0981814	-0.167791	-0.272576	-0.283096
Fn3krp	ENSRNOG00000036660	303755	fructosamine-3-kinase-related protein	-0.531199	4.80068	4.53762	0.0391973	0.7557	DOWN	-0.0235793	0.0328367	0.0533515	-0.0209768	-0.067807	-0.01374	-0.0728343	0.0577151	0.0464547	-0.00388682	-0.110667	0.0629605	0.198082
Gsn	ENSRNOG00000018991	296654	gelsolin	0.525022	6.99657	4.53526	0.0392457	0.7557	UP	-0.303865	-0.317299	-0.357461	-0.335769	1.58678	-0.206454	-0.264459	-0.327587	-0.376103	-0.338127	-0.108026	-0.243984	-0.149494
Htr2c	ENSRNOG00000030877	25187	5-hydroxytryptamine receptor 2C	0.428955	5.69609	4.57096	0.0385191	0.7557	UP	-0.456932	0.604461	0.0304993	0.565366	-0.438151	-0.454131	-0.441107	-0.0253657	0.486326	0.522811	-0.436314	-0.404096	-0.400425
Itgb4	ENSRNOG00000005580	25724	integrin subunit beta 4	-2.52426	1.38009	4.50936	0.0397822	0.7557	DOWN	-0.0541829	0.0513386	-0.0283015	-0.00723457	-0.0797479	-0.0686126	-0.0690172	0.0564337	0.0194062	-0.0131801	-0.0325443	0.0409836	-0.0853471
Klc2	ENSRNOG00000020299	309159	kinesin light chain 2	-0.287795	6.75143	4.57623	0.0384129	0.7557	DOWN	-0.228677	0.226766	0.0458331	-0.0311395	-0.287055	-0.228792	-0.203132	0.337072	0.274471	0.20853	-0.221423	0.225318	-0.272436
LOC103690914	ENSRNOG00000066299	103690914	zinc finger protein 431-like	2.78179	1.41721	4.54609	0.0390237	0.7557	UP
LOC691113	ENSRNOG00000011713	691113	hypothetical protein LOC691113	-0.679263	3.94865	4.55606	0.0388206	0.7557	DOWN	-0.112182	0.118086	0.000638487	0.0691562	-0.20192	-0.134406	-0.0549967	0.161976	0.103444	0.109256	0.0301329	0.17481	-0.0924357
Lsm12	ENSRNOG00000020894	287731	LSM12 homolog	0.246344	6.67403	4.53422	0.0392671	0.7557	UP	-0.179959	0.172562	0.128372	-0.0209613	-0.163075	-0.131165	-0.19906	0.139545	0.153155	0.142016	-0.0828577	0.240501	-0.0971368
Mak16	ENSRNOG00000010783	306526	MAK16 homolog	0.534921	4.71192	4.49397	0.0401049	0.7557	UP	-0.115604	0.0612247	0.0536207	0.0726061	-0.117927	-0.0488434	-0.102984	0.112422	0.0901364	0.0180704	-0.0700419	-0.0354772	-0.112136
Neurod6	ENSRNOG00000026055	500137	neuronal differentiation 6	-0.474506	5.76505	4.56094	0.0387214	0.7557	DOWN	-0.170687	-0.221869	-0.226561	-0.248616	-0.144475	-0.157791	-0.116582	1.03696	-0.0805371	-0.237088	-0.141248	-0.225182	-0.0513528
Nfil3	ENSRNOG00000011668	114519	nuclear factor, interleukin 3 regulated	-1.12171	2.87239	4.51291	0.0397081	0.7557	DOWN	-0.124655	0.0154128	0.0674307	-0.0184692	0.115349	-0.102453	-0.101992	0.00578351	0.05355	-0.0592127	-0.0950472	0.121163	-0.0898197
Nkapd1	ENSRNOG00000009958	100151767	NKAP domain containing 1	0.332313	5.78715	4.49255	0.0401348	0.7557	UP	-0.0648487	0.0486647	0.0342947	0.0307171	-0.0729376	-0.0796269	-0.0848315	0.085319	0.098049	-0.00617748	-0.0168729	-0.0269121	-0.124755
Nnt	ENSRNOG00000026842	310378	nicotinamide nucleotide transhydrogenase	0.465387	5.05203	4.49017	0.040185	0.7557	UP	0.130925	0.0850674	-0.0275083	-0.000315535	-0.201837	0.0493614	0.307207	-0.109264	-0.154576	0.180111	0.0687114	0.148709	-0.200602
Olig1	ENSRNOG00000028648	60394	oligodendrocyte transcription factor 1	0.369266	7.25042	4.50881	0.0397937	0.7557	UP	-0.285679	-0.310312	-0.343151	-0.346685	0.837834	1.57013	-0.253654	-0.342067	-0.356193	-0.314131	0.477249	-0.361166	-0.214092
Optn	ENSRNOG00000017941	246294	optineurin	0.380653	5.39721	4.52951	0.0393641	0.7557	UP	0.0224631	0.226083	0.166592	-0.246758	-0.168025	-0.0445933	-0.320908	0.0694189	0.453077	-0.283853	-0.230081	0.0742868	-0.290354
Pllp	ENSRNOG00000016558	64364	plasmolipin	0.522542	6.16504	4.49697	0.0400418	0.7557	UP	-0.330196	-0.353686	-0.419037	-0.423807	1.36639	0.814987	-0.267578	-0.415181	-0.42228	-0.386956	1.2134	-0.368602	0.178373
RGD1306271	ENSRNOG00000013729	312246	similar to KIAA1549 protein	-0.572738	4.22879	4.49608	0.0400603	0.7557	DOWN	-0.485416	0.131729	-0.00861893	0.233516	-0.545158	0.01851	-0.493393	0.718	0.342151	0.314211	1.26157	-0.0898046	-0.526631
RGD1559747	ENSRNOG00000070281	312310	similar to Zinc finger and SCAN domain containing protein 2 (Zinc finger protein 29)	0.641763	3.84132	4.52524	0.0394523	0.7557	UP
Rnf40	ENSRNOG00000018840	266712	ring finger protein 40	-1.20541	2.48628	4.54094	0.039129	0.7557	DOWN	-0.00589197	0.0256158	0.0194766	0.0544248	-0.0885815	-0.0420875	-0.0784965	0.049119	0.0262748	0.0208451	-0.0639845	0.131239	0.0722889
Ssbp2	ENSRNOG00000016213	361877	single-stranded DNA binding protein 2	0.317279	6.33382	4.51379	0.0396899	0.7557	UP	-0.0770034	0.298375	0.660555	0.769144	-0.774947	-0.411764	-0.604951	-0.0346796	0.14338	0.100434	-0.62757	0.366068	-0.508612
Tbc1d12	ENSRNOG00000036598	685933	TBC1 domain family, member 12	0.418524	5.66218	4.54746	0.0389957	0.7557	UP
Tcf7l2	ENSRNOG00000049232	679869	transcription factor 7 like 2	0.533465	4.90115	4.54536	0.0390386	0.7557	UP	0.820775	-0.200237	-0.250493	-0.253729	-0.100239	0.261329	0.228193	-0.245128	-0.241467	-0.251183	2.96808	-0.237081	-0.0801452
Tdrp	ENSRNOG00000027245	498662	testis development related protein	0.71141	3.56949	4.50494	0.0398746	0.7557	UP	-0.175451	0.152171	-0.0141554	0.213259	-0.256197	-0.224567	-0.239735	0.211545	0.260745	0.198376	-0.264006	0.0350458	1.0138
Tspy26	ENSRNOG00000026770	296280	testis specific protein, Y-linked 26	1.57855	2.06904	4.49625	0.0400569	0.7557	UP	-0.0874614	0.0956762	0.0548454	-0.0187901	-0.0769533	-0.0842107	-0.0526263	0.043013	0.108309	0.123004	-0.0518863	0.0402141	-0.155263
Wrn	ENSRNOG00000015440	290805	WRN RecQ like helicase	0.698115	4.13953	4.53424	0.0392667	0.7557	UP	-0.0139514	-0.0292304	-0.144234	-0.160506	0.224304	0.0416572	0.0961236	-0.0309402	-0.0195258	-0.147209	-0.0424344	0.0765532	-0.0264225
Zfyve21	ENSRNOG00000012185	362789	zinc finger FYVE-type containing 21	0.39435	5.54654	4.54891	0.038966	0.7557	UP	0.566072	-0.103723	-0.124656	-0.0995224	-0.0421625	-0.114643	-0.0935519	-0.020217	-0.0775797	-0.106398	-0.162026	-0.100178	-0.190433
	ENSRNOG00000064569			-2.77615	1.12799	4.56027	0.0395853	0.7557	DOWN
Cpeb4	ENSRNOG00000033169	303010	cytoplasmic polyadenylation element binding protein 4	-0.20379	7.8799	4.48696	0.0402527	0.755707	DOWN	-0.146998	0.0542723	0.11384	0.32008	-0.437592	-0.10305	-0.353761	0.405282	0.0528302	0.125517	-0.271556	0.030566	-0.660914
Frem2	ENSRNOG00000021670	310418	FRAS1 related extracellular matrix 2	2.17868	1.57785	4.47566	0.0404925	0.755707	UP	0.690802	-0.0922955	-0.0836103	0.0179349	-0.136501	-0.118066	-0.135073	-0.124256	-0.1375	-0.116143	-0.140972	-0.130763	-0.0346539
Lmtk2	ENSRNOG00000025155	304286	lemur tyrosine kinase 2	-0.300415	6.38071	4.47708	0.0404622	0.755707	DOWN	-0.375851	0.192329	0.197788	0.216821	-0.448114	-0.178022	-0.546328	0.528805	0.235028	0.0569374	-0.349248	0.200692	-0.402587
RGD1564148	ENSRNOG00000004092	287415	similar to microfibrillar-associated protein 1	2.75652	1.24039	4.47272	0.040555	0.755707	UP
Scand1	ENSRNOG00000019987	362252	SCAN domain-containing 1	-0.448584	5.2598	4.48043	0.0403909	0.755707	DOWN	-0.06386	0.00762163	0.0165388	-0.091401	0.0647159	-0.0340711	0.0754574	0.0195017	0.0264977	-0.102161	-0.0831041	0.000828579	0.133734
Ubqln4	ENSRNOG00000019933	310633	ubiquilin 4	-0.400871	5.34395	4.47484	0.0405098	0.755707	DOWN	-0.0932699	0.143026	0.00892018	-0.0440453	-0.113096	-0.0648764	-0.116932	0.0978126	0.107906	0.0849173	-0.082611	0.105855	-0.04951
Wdfy4	ENSRNOG00000029662	498582	WDFY family member 4	-1.98132	1.59332	4.4789	0.0404236	0.755707	DOWN	-0.078829	-0.0542001	-0.0578472	-0.068936	-0.0865588	-0.0806783	0.880072	-0.0458173	-0.0397009	-0.0563293	0.0406968	-0.0518577	-0.0949945
E2f6	ENSRNOG00000004449	313978	E2F transcription factor 6	-0.606312	4.10832	4.46649	0.0406879	0.756261	DOWN	0.0884414	0.166735	-0.00476078	0.115411	-0.301159	-0.220362	-0.176029	0.124656	0.108946	0.00234294	-0.226258	0.0485322	-0.26516
Zfp37	ENSRNOG00000069865	115768	zinc finger protein 37	0.390385	5.07881	4.4733	0.0406905	0.756261	UP	-0.0765864	0.0792738	0.124831	0.0546232	-0.134164	-0.0750641	-0.13312	0.0555114	0.0952834	0.103297	-0.0311671	0.0432102	-0.111897
Cav2	ENSRNOG00000057713	363425	caveolin 2	0.658735	4.08266	4.46126	0.0408	0.757313	UP	-0.0751038	-0.0744619	-0.0836961	-0.086883	0.0145109	0.631457	-0.0648873	-0.0809191	-0.0812396	-0.0818726	0.643573	-0.0930485	0.506412
Mapk10	ENSRNOG00000002079	25272	mitogen activated protein kinase 10	-0.267281	7.35088	4.45835	0.0408625	0.757386	DOWN	-0.853492	0.436612	0.409293	0.391707	-0.987346	-0.0906928	-0.98932	0.997435	0.618582	0.451695	-0.819902	0.696686	-0.924838
Pcbp1	ENSRNOG00000017708	500242	poly(rC) binding protein 1	0.221983	7.85305	4.45615	0.0409097	0.757386	UP
Emx1	ENSRNOG00000015493	500235	empty spiracles homeobox 1	-0.721174	3.47211	4.60074	0.0409931	0.757949	DOWN	-0.121734	-0.13497	-0.134007	-0.142039	-0.120488	-0.0753699	-0.10699	0.622175	0.279158	-0.159189	-0.114407	-0.125071	-0.159189
Ndufa4	ENSRNOG00000005512	681024	Ndufa4, mitochondrial complex associated	0.157142	9.61958	4.44582	0.0411327	0.759548	UP	-0.0249295	0.0375488	0.207085	-0.159149	0.14479	-0.0596755	0.327468	-0.256564	-0.0503559	-0.19662	-0.2156	-0.0878788	0.025471
Sgk1	ENSRNOG00000011815	29517	serum/glucocorticoid regulated kinase 1	0.441443	5.71198	4.43867	0.0412878	0.76143	UP	-0.536154	-0.0948938	-0.249182	0.638157	0.571715	-0.0771939	-0.354792	-0.218143	-0.234242	0.427577	0.268949	0.32379	-0.423726
Lrrk1	ENSRNOG00000012730	308703	leucine-rich repeat kinase 1	2.75417	1.19524	4.43528	0.0413615	0.761807	UP	0.190837	-0.121366	-0.121965	-0.126251	-0.133339	-0.114039	1.37209	-0.122694	-0.13465	-0.111376	-0.124272	-0.137269	0.244464
Mocs3	ENSRNOG00000025067	311655	molybdenum cofactor synthesis 3	-0.699579	3.51269	4.44863	0.0416707	0.766516	DOWN	-0.0541209	0.0463876	-0.0157032	-0.00117382	-0.0593971	-0.055842	-0.0831388	0.0618607	0.120864	0.0106937	-0.0462201	0.0498868	0.0439636
Abcb9	ENSRNOG00000001082	63886	ATP binding cassette subfamily B member 9	-0.486041	4.67131	4.29826	0.0444664	0.769595	DOWN	-0.145199	0.160418	0.101371	0.0671526	-0.308244	-0.300752	-0.257479	0.34587	0.355513	-0.234615	-0.252357	0.145644	-0.328567
Adarb1	ENSRNOG00000001227	25367	adenosine deaminase, RNA-specific, B1	-0.193666	7.76525	4.13053	0.0486189	0.769595	DOWN	-0.547818	0.295266	0.128896	0.706268	-0.466967	-0.422387	-0.124888	0.159312	0.376722	0.597379	-0.369339	-0.03957	-0.359589
Adgra3	ENSRNOG00000004279	305408	adhesion G protein-coupled receptor A3	0.788381	3.57421	4.14913	0.0481381	0.769595	UP	0.291012	-0.0573004	-0.131211	-0.111882	-0.151237	0.353986	0.471832	-0.144726	-0.11309	-0.0546955	0.0946562	-0.140211	-0.14457
Aebp1	ENSRNOG00000013720	305494	AE binding protein 1	-0.809474	4.07119	4.18353	0.0472626	0.769595	DOWN	0.137137	-0.0653248	-0.0360208	-0.055971	-0.0666816	-0.0640039	0.1173	-0.0127137	-0.0616555	-0.044946	-0.0778264	-0.0562297	0.203677
Aldh7a1	ENSRNOG00000014645	291450	aldehyde dehydrogenase 7 family, member A1	0.375601	5.72941	4.32051	0.0439453	0.769595	UP	0.439406	-0.0185277	-0.124593	-0.160785	-0.0004463	0.0436903	-0.0788528	-0.10824	-0.129123	-0.171016	-0.0604884	0.143798	0.128428
Ank1	ENSRNOG00000018241	306570	ankyrin 1	-1.07733	2.9505	4.30442	0.0443213	0.769595	DOWN	-0.23331	0.277101	0.189992	-0.0273792	-0.264377	0.0595509	-0.275345	0.0976143	0.074716	-0.141783	-0.260612	0.501844	0.04287
Arhgef3	ENSRNOG00000014363	290541	Rho guanine nucleotide exchange factor 3	-0.481649	4.79239	4.22077	0.0463345	0.769595	DOWN	-0.294039	0.115956	0.209233	0.291783	-0.373293	-0.106647	-0.337289	0.292053	0.175545	-0.0373083	-0.255423	0.63272	-0.0198252
Arrdc3	ENSRNOG00000045649	309945	arrestin domain containing 3	0.476164	4.6821	4.37551	0.0426858	0.769595	UP	-0.0614774	-0.0635763	-0.0583485	-0.0382627	0.285363	-0.099826	-0.0848378	-0.0251014	-0.0422982	-0.0668151	0.00858449	-0.0945861	-0.158458
Arsj	ENSRNOG00000000001	311013	arylsulfatase family, member J	-1.36178	2.30997	4.25538	0.0454896	0.769595	DOWN
Asap1	ENSRNOG00000058733	314961	ArfGAP with SH3 domain, ankyrin repeat and PH domain 1	-0.319072	6.6499	4.24532	0.0457336	0.769595	DOWN	0.702023	-0.000239589	-0.427234	-0.023688	-0.47464	0.255389	-0.215236	0.212485	-0.235306	0.048754	0.0195436	0.201856	-0.27413
Ascl2	ENSRNOG00000020434	24209	achaete-scute family bHLH transcription factor 2	-1.18457	2.54278	4.22933	0.0461238	0.769595	DOWN	-0.0373244	-0.0136576	-0.0133303	0.0113281	-0.0821924	-0.0571056	-0.0845263	0.114656	0.0162974	-0.0350339	-0.0613852	-0.0346775	-0.087793
Atl2	ENSRNOG00000006523	298757	atlastin GTPase 2	0.314292	5.57359	4.29698	0.047773	0.769595	UP	0.748992	-0.0150016	-0.000493679	-0.00786594	-0.35168	-0.213681	-0.258378	-0.00784969	-0.00906907	-0.0263092	-0.238457	0.137299	-0.0760681
Atn1	ENSRNOG00000060594	29515	atrophin 1	-0.178999	7.96509	4.35359	0.0431829	0.769595	DOWN	-0.109457	0.141139	0.126251	-0.0200102	-0.199122	-0.0920435	-0.208045	0.156156	0.214989	-0.0109202	-0.159518	0.156415	-0.0810063
Atp5f1d	ENSRNOG00000014625	245965	ATP synthase F1 subunit delta	-0.196991	8.06492	4.35691	0.0431073	0.769595	DOWN	0.05084	0.0311822	0.020814	-0.181049	0.12486	-0.0975226	0.0993949	-0.0722277	-0.107456	-0.150441	-0.085397	0.104407	0.201857
Atp5me	ENSRNOG00000000064	140608	ATP synthase membrane subunit e	0.17618	9.62154	4.25688	0.0454533	0.769595	UP	-0.0263801	0.0626085	0.0247823	-0.00283182	-0.0602425	-0.0807329	-0.0255757	0.0395471	0.0419675	-0.0138229	-0.0858294	-0.0111598	-0.00725716
Brix1	ENSRNOG00000018021	294799	biogenesis of ribosomes BRX1	0.44433	5.29122	4.32482	0.0438452	0.769595	UP	-0.122485	0.0609696	0.0645945	-0.00666829	0.000121258	-0.0811283	-0.0700518	0.0488769	0.0717178	0.0208121	-0.090766	-0.0674257	-0.14532
C1h11orf42	ENSRNOG00000030818	308908	similar to human chromosome 11 open reading frame 42	1.90246	1.62673	4.40193	0.0420947	0.769595	UP
Ccdc110	ENSRNOG00000045697	290755	coiled-coil domain containing 110	1.10173	2.88627	4.16177	0.0478145	0.769595	UP	-0.00700857	-0.00848127	-0.00848127	-0.00349779	-0.00848127	-0.00848127	-0.00848127	-0.00848127	-0.00848127	-0.00848127	-0.00848127	-0.00848127	-0.00848127
Cd164l2	ENSRNOG00000009505	100359977	CD164 molecule like 2	1.61243	2.00886	4.16266	0.0477916	0.769595	UP	-0.0455712	0.0577932	-0.0461924	-0.0443075	-0.0391803	-0.053148	-0.0396467	-0.0210864	-0.0464063	-0.0379398	-0.0296046	0.111345	-0.055929
Cd55	ENSRNOG00000003927	64036	CD55 molecule (Cromer blood group)	1.06969	2.95674	4.20866	0.046634	0.769595	UP	-0.124307	0.184212	0.00394529	-0.0637872	-0.106549	-0.105826	-0.115617	0.123509	-0.0319662	-0.10618	-0.108778	-0.119126	-0.13531
Chchd5	ENSRNOG00000018491	296147	coiled-coil-helix-coiled-coil-helix domain containing 5	-0.57202	4.18967	4.20251	0.046787	0.769595	DOWN	-0.052619	0.0792932	0.0153522	0.00126189	-0.0733395	-0.0435073	-0.0545933	0.0425711	0.069667	0.00132274	-0.0439782	0.0550774	-0.0105071
Chmp1a	ENSRNOG00000016001	365024	charged multivesicular body protein 1A	0.411301	5.17012	4.14496	0.0482456	0.769595	UP	-0.11966	0.0912592	0.0563378	0.0329735	-0.121764	-0.16535	-0.0810252	0.155307	0.0257666	0.0284247	-0.163516	0.155939	-0.124529
Ciao1	ENSRNOG00000012638	29231	cytosolic iron-sulfur assembly component 1	0.336871	5.72255	4.36331	0.0429617	0.769595	UP	-0.0864753	0.118321	0.0675362	0.0194405	-0.0794669	-0.089963	-0.0895907	0.0199043	0.0882139	-0.0291104	-0.0808861	0.0586815	-0.134534
Cnn3	ENSRNOG00000011559	54321	calponin 3	0.287378	6.42064	4.18483	0.04723	0.769595	UP	0.511691	-0.148308	-0.156934	-0.224321	0.167991	0.204709	-0.206775	-0.134574	-0.215499	-0.258372	-0.122697	0.219205	0.472462
Cplane2	ENSRNOG00000023346	500576	ciliogenesis and planar polarity effector complex subunit 2	-3.10395	1.12799	4.18562	0.0472099	0.769595	DOWN	-0.00951123	0.0352584	-0.00870559	0.0173727	-0.109037	-0.00138062	-0.0995777	0.0768313	0.17766	-0.0299401	-0.0791571	-0.0548227	-0.132205
Crabp1	ENSRNOG00000023633	25061	cellular retinoic acid binding protein 1	0.688378	4.16503	4.35172	0.0432255	0.769595	UP	-0.0404505	0.0793969	-0.0118118	0.130631	-0.0204632	-0.0628533	0.0237411	-0.12346	-0.129791	0.585105	-0.132528	-0.0938883	-0.0649376
Crem	ENSRNOG00000014900	25620	cAMP responsive element modulator	0.509523	4.29016	4.21471	0.0464842	0.769595	UP	0.0478821	-0.0103335	-0.109834	-0.0276518	0.145139	-0.0235374	-0.114762	-0.0357211	-0.0935281	0.0560943	-0.121311	0.16784	0.017753
Crlf1	ENSRNOG00000020030	290655	cytokine receptor-like factor 1	0.75606	4.05284	4.2803	0.0448918	0.769595	UP	1.15196	-0.159105	-0.19215	-0.189617	-0.164296	-0.150737	-0.148877	-0.126852	-0.188819	-0.192971	-0.187662	-0.204582	-0.211967
Dact3	ENSRNOG00000052256	499088	dishevelled-binding antagonist of beta-catenin 3	-0.229098	7.89312	4.19642	0.0469391	0.769595	DOWN	-0.185677	0.0460373	0.0272262	-0.0862019	0.0348604	-0.119394	-0.235411	0.242324	0.0633701	-0.114773	-0.0746928	0.0848661	-0.201515
Dlg2	ENSRNOG00000022635	64053	discs large MAGUK scaffold protein 2	-0.307519	6.33086	4.20628	0.0466931	0.769595	DOWN	-1.42667	0.425544	0.618157	0.808631	-0.243864	-0.528237	-1.44957	0.6659	0.402835	0.427457	-1.08714	0.522417	-1.36127
Dmxl2	ENSRNOG00000009170	315676	Dmx-like 2	0.206358	7.53458	4.17599	0.047453	0.769595	UP	-0.617333	0.314224	0.203602	0.470376	-0.627132	-0.187386	-0.773852	0.608629	0.432015	0.459937	-0.011091	0.132022	-0.649693
Dusp5	ENSRNOG00000014061	171109	dual specificity phosphatase 5	-2.5907	1.39842	4.27377	0.0450477	0.769595	DOWN	-0.083323	-0.0314545	0.107816	0.0576666	-0.0903574	-0.0658057	-0.0839137	0.0947974	-0.0218048	0.0234742	-0.0937198	-0.0937198	-0.0373303
Dxo	ENSRNOG00000000422	361799	decapping exoribonuclease	-0.983862	2.99628	4.15607	0.04796	0.769595	DOWN	-0.0535627	0.0566445	0.0141402	-0.00413757	-0.0678407	-0.0353589	-0.00798509	0.0289797	0.0523286	0.0365544	0.0589454	0.121553	-0.103855
Ecd	ENSRNOG00000042253	688968	ecdysoneless cell cycle regulator	0.641084	4.05594	4.37811	0.0426271	0.769595	UP	-0.0196338	0.0938698	0.0426815	0.0944186	-0.164677	-0.0594238	-0.183209	0.0677979	0.0506471	0.094844	-0.0766223	0.0453229	-0.173921
Eef1a1	ENSRNOG00000009439	171361	eukaryotic translation elongation factor 1 alpha 1	0.333754	7.67749	4.2726	0.0450755	0.769595	UP	-0.0485697	0.020257	0.0125827	-0.0224417	-0.0114059	-0.057378	-0.030716	-0.0186313	-0.034154	-0.0357448	-0.0532916	-0.0565623	-0.0796782
Elf2	ENSRNOG00000010815	361944	E74 like ETS transcription factor 2	0.484177	4.95777	4.21757	0.0464135	0.769595	UP	0.209409	-0.139619	-0.196538	-0.152065	0.276265	0.0173414	-0.00174549	-0.0352973	-0.221817	-0.25421	0.364211	-0.214396	0.129307
Elof1	ENSRNOG00000014284	691193	elongation factor 1	-0.347508	5.37918	4.36284	0.0429723	0.769595	DOWN	-0.0465107	0.0351247	0.0650733	-0.0841043	-0.0170942	-0.0253924	0.0393876	0.0283526	0.0364478	-0.0555818	-0.159176	0.0793637	0.183143
Ephb4	ENSRNOG00000045952	686310	EPH receptor B4	1.96004	1.7214	4.31629	0.0440436	0.769595	UP	0.171522	-0.0385579	-0.0524219	-0.0423273	-0.0663574	-0.0602215	-0.067569	-0.0320839	-0.0524519	-0.0528145	-0.0444669	-0.0137718	0.548048
Fam193a	ENSRNOG00000013832	305452	family with sequence similarity 193, member A	-0.219379	6.60073	4.13664	0.0484604	0.769595	DOWN	-0.193089	0.256837	0.082163	0.271462	-0.607392	-0.176476	-0.34381	0.375369	0.345417	0.442929	-0.0205026	0.180946	-0.407263
Fam227b	ENSRNOG00000037124	296118	family with sequence similarity 227, member B	2.21983	1.47243	4.17248	0.047542	0.769595	UP	0.22616	-0.0299338	-0.0929854	0.157533	-0.104679	-0.0888807	-0.109872	-0.00662337	-0.0259671	0.151377	-0.122619	-0.0703399	-0.119075
Fbxl15	ENSRNOG00000019509	309453	F-box and leucine-rich repeat protein 15	-0.560186	4.48291	4.20151	0.0468121	0.769595	DOWN	-0.105827	0.120172	0.0482559	0.0303716	-0.131098	-0.126589	-0.0752208	0.0890665	0.161512	0.00332744	-0.0640468	0.0407055	-0.0145288
Fbxw8	ENSRNOG00000001126	304522	F-box and WD repeat domain containing 8	1.78713	1.85199	4.19792	0.0469015	0.769595	UP	-0.00577857	0.0999967	0.00406201	0.028729	-0.172516	-0.0870588	-0.177072	0.136384	0.0907733	-0.0254985	-0.0469053	0.0901861	-0.120307
Fdps	ENSRNOG00000043377	83791	farnesyl diphosphate synthase	-0.218669	7.58736	4.18607	0.0471986	0.769595	DOWN	-0.0805567	0.204028	-0.0500753	-0.172433	-0.0668459	-0.263507	-0.248271	0.221641	0.149289	-0.00940576	-0.0312976	0.179852	-0.123884
Filip1	ENSRNOG00000011521	246776	filamin A interacting protein 1	0.476285	4.82271	4.2097	0.0466081	0.769595	UP	-0.152104	-0.0978778	0.100579	0.173409	-0.0837829	-0.223952	1.15773	-0.15678	-0.0991312	-0.178324	-0.212349	-1.92083e-05	0.449125
Frmpd3	ENSRNOG00000065509	315916	FERM and PDZ domain containing 3	2.87347	1.15091	4.15138	0.0480802	0.769595	UP
Galnt2	ENSRNOG00000019143	292090	polypeptide N-acetylgalactosaminyltransferase 2	-0.241612	6.66729	4.39125	0.0423326	0.769595	DOWN	-0.236751	0.0702033	-0.062302	-0.0558947	0.0666654	-0.145561	-0.267629	0.271636	0.0267229	0.0244745	0.0966892	-0.103858	-0.208307
Gfap	ENSRNOG00000002919	24387	glial fibrillary acidic protein	0.433448	8.03989	4.23211	0.0460557	0.769595	UP	0.863891	-0.121023	-0.136818	-0.141747	-0.101635	-0.100882	-0.0871577	-0.141986	-0.143227	-0.130731	-0.111345	-0.134782	-0.0198848
Ggt6	ENSRNOG00000015210	408206	gamma-glutamyl transferase 6	-2.31443	1.90972	4.32039	0.0439481	0.769595	DOWN	-0.003912	-0.00685692	-0.00685692	-0.00685692	-0.00685692	-0.00685692	-0.00685692	-0.00566761	-0.00685692	-0.00685692	-0.00685692	-0.00685692	-0.00685692
Gimap6	ENSRNOG00000033338	297076	GTPase, IMAP family member 6	-1.84839	1.70539	4.29501	0.0445429	0.769595	DOWN	-0.0345839	-0.0264013	-0.0341172	-0.0327292	-0.0338319	-0.0277343	0.0841901	-0.0230537	-0.00754913	-0.0360607	-0.0360607	-0.0360607	0.524613
Gin1	ENSRNOG00000011962	316687	gypsy retrotransposon integrase 1	0.567392	4.24931	4.35243	0.0432094	0.769595	UP	-0.119058	0.119099	0.0618612	0.0883573	-0.157018	0.0119239	-0.229822	0.0771611	0.0687852	0.0872582	0.139602	0.068369	-0.265699
Glra2	ENSRNOG00000003313	24397	glycine receptor, alpha 2	-0.510476	5.11086	4.16551	0.0477191	0.769595	DOWN	-0.351316	0.229496	0.543326	-0.00899701	-0.349546	-0.33409	-0.349391	0.338455	0.220872	-0.214292	-0.387722	-0.191291	-0.329749
Gnai2	ENSRNOG00000016592	81664	G protein subunit alpha i2	0.223426	7.74971	4.19472	0.0469816	0.769595	UP	0.0993796	0.0679908	0.193165	-0.21298	-0.10123	-0.0729666	0.0797086	-0.0640028	0.213329	0.0501108	-0.0557094	-0.151872	1.08049
Gripap1	ENSRNOG00000009071	116493	GRIP1 associated protein 1	0.243617	6.83631	4.17669	0.0474353	0.769595	UP	-0.317791	0.160396	0.289587	0.391962	-0.371715	-0.242894	-0.426108	0.228631	0.232213	0.288286	-0.398798	0.110708	-0.216896
Gsto2	ENSRNOG00000069697	309465	glutathione S-transferase omega 2	1.70758	1.98331	4.29722	0.0444907	0.769595	UP	-0.0709582	0.033447	0.117737	0.0767712	-0.0985434	-0.0727314	-0.12771	0.0653113	0.0757725	-0.0333406	-0.0781859	0.0406882	0.0760718
H2az2	ENSRNOG00000052275	685909	H2A.Z variant histone 2	0.400691	5.50292	4.31506	0.0440723	0.769595	UP
Hist1h2ao	ENSRNOG00000064025	364723	histone cluster 1, H2ao	2.82301	1.30045	4.14607	0.0482168	0.769595	UP
Iffo2	ENSRNOG00000061876	641315	intermediate filament family orphan 2	0.392426	5.25726	4.31966	0.043965	0.769595	UP
Iglon5	ENSRNOG00000017918	308557	IgLON family member 5	2.85492	1.23855	4.24945	0.0456333	0.769595	UP	-0.177044	0.194316	0.118022	0.0441732	-0.223172	-0.045188	-0.177763	0.111791	0.136137	0.0107232	-0.2175	0.182041	-0.22735
Igsf21	ENSRNOG00000049959	298591	immunoglobin superfamily, member 21	-0.317988	6.04424	4.40746	0.0419723	0.769595	DOWN	-0.138899	-0.0521251	-0.122091	-0.180999	-0.245742	0.235008	-0.244524	0.662925	0.0165592	-0.168551	-0.143311	-0.246274	-0.192427
Ints10	ENSRNOG00000055331	290679	integrator complex subunit 10	0.303319	6.50632	4.34837	0.0433023	0.769595	UP	-0.367482	0.100925	0.132666	0.335935	-0.470342	-0.194097	-0.459434	0.595487	-0.0403198	0.26578	-0.10297	0.290965	-0.467133
Kcnb1	ENSRNOG00000046949	25736	potassium voltage-gated channel subfamily B member 1	-0.281643	7.0651	4.3189	0.0439828	0.769595	DOWN	-0.411767	0.20488	0.23655	0.175949	-0.46144	-0.112571	-0.480807	0.504889	0.263251	0.00791457	-0.379273	0.321875	-0.356148
Kcnc2	ENSRNOG00000004077	246153	potassium voltage-gated channel subfamily C member 2	-0.283828	6.42811	4.14043	0.0483623	0.769595	DOWN	-0.515441	0.643476	0.652325	0.334261	-0.671679	-0.0506935	-0.662843	-0.0164267	0.116445	-0.490037	-0.622364	1.01149	-0.64878
Kcnmb4	ENSRNOG00000054458	66016	potassium calcium-activated channel subfamily M regulatory beta subunit 4	-0.36216	6.22389	4.38922	0.0423779	0.769595	DOWN	-0.268577	-0.0443793	-0.13593	-0.00593408	-0.244191	0.109679	-0.189935	0.614096	0.101969	0.504373	0.00166643	-0.238324	-0.335108
Kdm4a	ENSRNOG00000019956	313539	lysine demethylase 4A	-0.563175	4.49128	4.3116	0.0441531	0.769595	DOWN	-0.122676	0.0425745	0.0398155	0.092348	-0.0519079	-0.032076	-0.234728	0.0976194	0.0699147	0.146221	0.105828	-0.0743294	-0.298649
Kif1c	ENSRNOG00000031364	113886	kinesin family member 1C	0.558701	5.14706	4.13353	0.048541	0.769595	UP	0.0304291	0.0892077	-0.134852	-0.110159	-0.15955	-0.0453948	-0.213955	0.282104	0.0930104	-0.0556283	0.02528	0.0580832	0.0964362
Kif22	ENSRNOG00000020281	293502	kinesin family member 22	-4.13983	1.60592	4.28468	0.0456787	0.769595	DOWN	-0.101237	0.0839804	0.00101293	-0.0251084	-0.0975941	-0.0223733	-0.0861807	0.0988199	0.152679	0.0263887	-0.075791	-0.0195621	-0.128821
LOC100910996	ENSRNOG00000060879	100910996	uncharacterized LOC100910996	-0.530977	4.9481	4.14549	0.0482318	0.769595	DOWN	-0.112232	0.163507	-0.0667837	-0.0222192	-0.0929811	-0.118273	-0.0641696	0.0978689	0.11887	0.259631	-0.116593	-0.126232	-0.0155622
LOC690035	ENSRNOG00000008244	690035	similar to Protein KIAA0586	0.477072	4.75056	4.30106	0.0444005	0.769595	UP	-0.0511649	0.0347871	0.00340248	0.0219692	-0.0768814	-0.0145502	-0.0700577	0.0371284	0.0217937	0.060788	-0.0531459	-0.0167036	-0.106057
Marchf3	ENSRNOG00000023013	364878	membrane associated ring-CH-type finger 3	-0.999841	2.82333	4.36468	0.0429306	0.769595	DOWN
Med15	ENSRNOG00000001877	360743	mediator complex subunit 15	-0.415145	5.40155	4.35631	0.043121	0.769595	DOWN	-0.193158	0.156039	0.0920739	0.200166	-0.389317	-0.208125	-0.212799	0.321101	0.156648	0.253736	-0.116052	0.0436248	-0.302724
Mfsd4a	ENSRNOG00000024657	498228	major facilitator superfamily domain containing 4A	-0.444153	5.54151	4.31571	0.0440571	0.769595	DOWN	-0.307841	0.133535	-0.130697	-0.325529	-0.326579	-0.344761	-0.304863	0.953704	0.530255	-0.360018	-0.354378	0.787419	-0.310683
Napa	ENSRNOG00000001494	140673	NSF attachment protein alpha	-0.232762	7.6425	4.35645	0.0431176	0.769595	DOWN	-0.126258	0.0608669	0.148557	0.0494895	-0.0313349	-0.178671	-0.0769661	0.032411	0.0663891	0.0177132	-0.0506653	0.0639916	-0.165828
Nek4	ENSRNOG00000017997	306252	NIMA-related kinase 4	0.881741	3.25909	4.34477	0.0433848	0.769595	UP	-0.150555	0.18948	0.00950383	0.120806	-0.222522	-0.189258	-0.238871	0.170671	0.256857	0.22499	-0.190657	-0.0109502	-0.294849
Ninj1	ENSRNOG00000016587	25338	ninjurin 1	-0.544923	4.67188	4.14096	0.0483488	0.769595	DOWN	-0.0700209	0.0966338	-3.2018e-06	-0.111549	-0.0301949	-0.115896	0.0181447	0.0902	0.105081	-0.137312	-0.150618	0.0715085	0.100933
Nnat	ENSRNOG00000024923	94270	neuronatin	0.264508	8.29483	4.23958	0.0458731	0.769595	UP	0.0507556	0.247543	-0.0518396	0.273543	-0.439495	0.146456	-0.297154	0.0552814	0.0134836	0.191548	-0.540218	-0.805013	-0.263133
Nrarp	ENSRNOG00000009354	499745	Notch-regulated ankyrin repeat protein	0.590568	4.30005	4.23876	0.0458931	0.769595	UP	0.775636	-0.12812	-0.148579	-0.154024	-0.141585	0.285518	-0.128618	-0.150038	-0.158344	-0.155245	-0.107224	-0.135982	0.00242978
Nsun2	ENSRNOG00000017254	361191	NOP2/Sun RNA methyltransferase 2	-0.468415	4.93998	4.29323	0.0445852	0.769595	DOWN	-0.10767	0.0502342	0.0651258	0.0394408	-0.0632544	-0.114248	-0.0724436	0.0909989	0.0895198	-0.00721918	-0.0548799	-0.00796027	0.0556484
Nucb1	ENSRNOG00000020889	84595	nucleobindin 1	-0.207108	6.92596	4.13783	0.0484296	0.769595	DOWN	-0.291694	0.326366	0.127119	-0.0534653	-0.277111	-0.180815	-0.245757	0.217034	0.312501	0.202653	-0.258622	0.0878099	-0.201854
Opalin	ENSRNOG00000022386	361757	oligodendrocytic myelin paranodal and inner loop protein	0.552887	6.96365	4.30168	0.0443858	0.769595	UP	-0.260435	-0.261073	-0.30212	-0.298159	1.39204	-0.247643	-0.239122	-0.288682	-0.290918	-0.281742	-0.0955002	-0.266574	-0.220897
Plekha1	ENSRNOG00000020497	361659	pleckstrin homology domain containing A1	0.295994	6.54095	4.34187	0.0434513	0.769595	UP	-0.413388	0.0121528	-0.0440875	0.024815	0.51602	-0.287639	-0.385179	-0.00150611	-0.103449	0.100203	1.23462	-0.00521075	-0.337181
Plekhg3	ENSRNOG00000006570	314249	pleckstrin homology and RhoGEF domain containing G3	0.558632	5.13843	4.27537	0.0450095	0.769595	UP	-0.257768	-0.286636	-0.333637	-0.328912	1.173	-0.140347	-0.304606	-0.0343182	-0.338863	-0.330242	0.791884	-0.317752	-0.22635
Ppfibp2	ENSRNOG00000019667	308918	PPFIA binding protein 2	0.850451	3.62699	4.23945	0.0458764	0.769595	UP	0.351555	-0.176988	-0.205983	-0.221746	0.43651	-0.167706	0.152349	-0.193091	-0.210637	-0.204456	0.261312	-0.211152	-0.054069
Ppil6	ENSRNOG00000043186	685567	peptidylprolyl isomerase like 6	-0.74306	3.82604	4.17174	0.0475607	0.769595	DOWN	-0.274759	0.185546	0.165855	0.145423	-0.305034	-0.279459	-0.309543	0.310699	0.43127	0.0897048	-0.313799	-0.0863343	-0.274445
Prickle3	ENSRNOG00000022417	317380	prickle planar cell polarity protein 3	1.77415	1.76542	4.17404	0.0475025	0.769595	UP	-0.076066	0.0231655	0.0220395	0.0544268	-0.102248	-0.0998606	0.041788	0.0751001	0.0223203	0.0365983	-0.00436784	0.0522492	0.128034
Prkcd	ENSRNOG00000016346	170538	protein kinase C, delta	0.573936	4.2487	4.29431	0.0445596	0.769595	UP	-0.0459171	0.0159035	0.0425341	0.173317	-0.10058	-0.107311	0.177842	-0.0265011	-0.134796	-0.00545815	-0.0719032	-0.0900031	0.0709342
Prmt7	ENSRNOG00000000258	361402	protein arginine methyltransferase 7	0.372554	5.32685	4.17645	0.0474413	0.769595	UP	-0.100106	0.114495	0.0733078	0.118856	-0.223743	-0.0823481	-0.200132	0.152764	0.0219525	0.1469	-0.129394	0.0510391	-0.180964
Prr13	ENSRNOG00000042094	363004	proline rich 13	-0.274475	6.23946	4.22129	0.0463216	0.769595	DOWN	-0.0637834	0.0142354	-0.143985	-0.164978	0.00905123	-0.0231427	0.465051	0.0808062	-0.029359	-0.202602	-0.00854257	0.0920989	0.135722
Qdpr	ENSRNOG00000003253	64192	quinoid dihydropteridine reductase	0.345418	7.80975	4.26968	0.0451456	0.769595	UP	-0.22933	-0.219998	-0.256776	-0.291334	1.22636	-0.197598	-0.15777	-0.273382	-0.258379	-0.250189	-0.217107	-0.285891	-0.114385
Rai1	ENSRNOG00000060615	303188	retinoic acid induced 1	0.331663	5.57727	4.52997	0.0423759	0.769595	UP	-0.37446	0.276022	0.0993319	0.366442	-0.544607	-0.349606	-0.389298	0.473925	0.287842	0.312817	-0.169668	-0.0149947	-0.385825
RGD1564941	ENSRNOG00000068331	364538	similar to ankyrin repeat domain 26	1.17934	2.50824	4.18748	0.0471632	0.769595	UP
Rgs18	ENSRNOG00000003959	289076	regulator of G-protein signaling 18	-2.82843	1.30037	4.33385	0.0436361	0.769595	DOWN	-0.0486988	-0.041472	-0.0423928	-0.0451734	-0.0468298	-0.0501776	-0.0404138	0.101469	-0.0406604	-0.0321987	-0.0238682	-0.0501776	-0.0501776
Rnf13	ENSRNOG00000029209	681578	ring finger protein 13	0.351185	6.41344	4.21244	0.0465404	0.769595	UP	-0.255206	-0.142193	-0.403503	-0.191014	0.763652	-0.210262	0.427146	-0.0918667	-0.334728	0.148084	0.505926	-0.186796	-0.410699
S1pr5	ENSRNOG00000020901	60399	sphingosine-1-phosphate receptor 5	0.664052	4.93587	4.28114	0.0448719	0.769595	UP	-0.165296	-0.155951	-0.177255	-0.188774	0.853871	-0.155567	-0.147518	-0.177851	-0.163059	-0.172622	-0.066812	-0.171365	-0.136101
Samd9	ENSRNOG00000052444	500011	sterile alpha motif domain containing 9	-0.336037	6.25395	4.37971	0.0425911	0.769595	DOWN	-0.0898164	-0.031098	0.0534304	0.0630559	-0.130747	0.0183515	-0.0485643	0.211119	-0.114839	0.0283379	-0.189656	-0.0861914	-0.163475
Scg2	ENSRNOG00000015055	24765	secretogranin II	0.288846	7.5151	4.14151	0.0483346	0.769595	UP	-0.440215	0.610729	0.476289	0.391883	-0.385569	-0.451851	-0.328714	-0.295164	0.474106	0.36711	-0.511615	-0.0320517	-0.383502
Sec16a	ENSRNOG00000019122	100360302	SEC16 homolog A, endoplasmic reticulum export factor	0.336882	5.90679	4.25753	0.0454377	0.769595	UP	-0.174776	0.17263	0.0982198	0.0942349	-0.241587	-0.219643	-0.23374	0.209448	0.127268	0.201004	-0.163996	0.240608	-0.114015
Sema3a	ENSRNOG00000023337	29751	semaphorin 3A	-0.537177	4.56425	4.34208	0.0434465	0.769595	DOWN	-0.394557	0.266721	-0.102678	0.31601	-0.38552	-0.34309	-0.386633	0.493711	0.262819	0.626173	-0.399121	-0.35673	-0.33674
Sephs2	ENSRNOG00000048397	308993	selenophosphate synthetase 2	0.291729	6.10084	4.26721	0.0452047	0.769595	UP
Serinc5	ENSRNOG00000024039	170907	serine incorporator 5	0.509808	5.82164	4.17949	0.0473644	0.769595	UP	-0.284537	-0.191902	-0.193995	-0.224789	0.535393	0.541125	0.034239	-0.12208	-0.177467	-0.303596	2.04222	0.12609	-0.227969
Slc22a4	ENSRNOG00000046195	64037	solute carrier family 22 member 4	0.977478	3.0339	4.39493	0.0422504	0.769595	UP
Slc35f1	ENSRNOG00000000412	502421	solute carrier family 35, member F1	-0.250721	6.5769	4.26358	0.045292	0.769595	DOWN	-0.535778	0.246423	0.643461	0.120414	-0.545408	0.851934	-0.541659	0.129333	-0.169443	-0.520025	-0.161478	0.199316	-0.507114
Slc43a2	ENSRNOG00000003835	287532	solute carrier family 43 member 2	0.291632	6.18061	4.13311	0.048552	0.769595	UP	-0.099529	0.116137	-0.0118499	-0.0753958	-0.127633	-0.0988759	0.0819476	0.137474	0.141396	-0.0224384	-0.237619	0.217207	-0.224882
Sncb	ENSRNOG00000018039	113893	synuclein, beta	-0.238039	8.5252	4.36339	0.04296	0.769595	DOWN	-0.275947	0.308164	0.102813	-0.419621	-0.0967624	-0.25734	0.131784	0.231152	0.305944	-0.407321	-0.380101	0.470759	0.0254642
Snrpb	ENSRNOG00000006961	171365	small nuclear ribonucleoprotein polypeptides B and B1	0.344511	5.81758	4.13267	0.0485635	0.769595	UP	-0.0484725	0.0482561	0.000325044	-0.068856	0.0390483	0.0158979	-0.0371633	-0.00788268	-0.0128372	-0.029067	0.0288391	0.0337909	0.111766
Socs3	ENSRNOG00000063373	89829	suppressor of cytokine signaling 3	-1.58901	1.90568	4.18155	0.0473126	0.769595	DOWN	-0.0100638	-0.00910035	-0.0100638	-0.0100638	-0.0100638	-0.00452724	-0.0100638	-0.00649471	-0.0100638	-0.0100638	-0.0100638	-0.0100638	-0.0100638
St8sia2	ENSRNOG00000065528	117523	ST8 alpha-N-acetyl-neuraminide alpha-2,8-sialyltransferase 2	2.52646	1.25931	4.17918	0.0473723	0.769595	UP
Sucla2	ENSRNOG00000017481	361071	succinate-CoA ligase ADP-forming subunit beta	-0.47439	4.81717	4.24598	0.0457173	0.769595	DOWN	-0.123225	0.201347	0.0829403	-0.00126213	-0.219193	-0.15829	-0.198262	0.152103	0.24477	0.0714022	-0.222633	0.101529	-0.254631
Syt1	ENSRNOG00000006426	25716	synaptotagmin 1	-0.240638	8.25285	4.33153	0.0436898	0.769595	DOWN	-1.12116	0.592627	0.843165	0.787263	-1.10697	-0.557728	-1.05295	0.823112	0.414639	0.73772	-0.86035	0.969275	-1.04508
Tenm4	ENSRNOG00000011151	308831	teneurin transmembrane protein 4	-0.63426	4.50106	4.27986	0.0449023	0.769595	DOWN	-0.580518	0.385225	0.502112	0.637896	-0.80737	-0.849966	-0.846998	0.733905	0.291577	0.428964	-0.83039	0.570774	-0.784254
Tmem117	ENSRNOG00000006068	500921	transmembrane protein 117	0.522688	4.24383	5.1296	0.0446502	0.769595	UP	-0.30008	0.0496726	-0.0388272	0.039535	-0.0338404	0.798367	-0.347052	-0.0220331	0.107392	-0.141273	0.432286	-0.0265344	-0.165887
Tmem87b	ENSRNOG00000017443	362212	transmembrane protein 87B	0.272919	6.167	4.12884	0.0486629	0.769595	UP	-0.244685	0.121763	0.0163937	0.0254797	-0.0114429	-0.106753	-0.188269	0.127525	0.0793399	0.140323	0.0320105	0.0644151	-0.224319
Tmem98	ENSRNOG00000021316	303356	transmembrane protein 98	0.670378	4.34588	4.39584	0.0422301	0.769595	UP	-0.168259	-0.216102	-0.24803	-0.249048	1.10637	-0.196257	-0.219275	-0.240675	-0.240129	-0.242176	0.219519	-0.243705	0.0508548
Tox2	ENSRNOG00000008146	311615	TOX high mobility group box family member 2	0.493979	5.06301	4.21603	0.0464515	0.769595	UP	-0.211566	0.50563	0.496431	0.320488	-0.440146	-0.365536	-0.440234	-0.331667	0.3544	0.790133	-0.45191	1.58535	-0.431907
Trappc5	ENSRNOG00000001003	363858	trafficking protein particle complex subunit 5	-0.278335	6.288	4.29253	0.0446016	0.769595	DOWN	-0.0788188	0.0853292	0.0226479	-0.0483409	0.00767581	-0.0942753	-0.0397641	0.026964	0.0355351	-0.0528217	-0.0237137	0.0637066	-0.169596
Tsen54	ENSRNOG00000004598	690308	tRNA splicing endonuclease subunit 54	-0.655282	3.63052	4.39805	0.0428042	0.769595	DOWN	-0.101106	0.0745932	-0.00469197	0.0639166	-0.120374	-0.067077	-0.114664	0.135078	0.0525646	0.00881165	-0.0580346	0.222501	-0.123061
Tubb4a	ENSRNOG00000047505	29213	tubulin, beta 4A class IVa	0.285702	8.35977	4.3982	0.0421777	0.769595	UP	-0.459308	-0.23195	-0.304868	-0.470075	1.66449	-0.360606	-0.354303	-0.274315	-0.215328	-0.50082	0.849538	-0.300247	-0.321208
Unc80	ENSRNOG00000028362	689991	unc-80 homolog, NALCN channel complex subunit	-0.23487	7.4468	4.27833	0.0449389	0.769595	DOWN	-0.651032	0.386215	0.293845	0.456767	-0.689139	-0.257272	-0.696164	0.594792	0.62783	0.0131346	-0.626543	0.307636	-0.645429
Usp36	ENSRNOG00000028255	303700	ubiquitin specific peptidase 36	0.340099	5.556	4.12866	0.0486677	0.769595	UP	-0.176047	0.203329	0.0744241	0.163798	-0.362	-0.191758	-0.40357	0.320991	0.0775744	0.167485	-0.141722	0.380905	-0.247359
Vrk3	ENSRNOG00000026517	361565	VRK serine/threonine kinase 3	-0.514969	4.70562	4.39693	0.042206	0.769595	DOWN	-0.0318151	0.0162318	-0.0406568	0.0683067	-0.0495385	-0.0823778	-0.0151563	0.0739039	-0.136099	0.316623	-0.0347219	0.0326972	-0.0926456
Vstm5	ENSRNOG00000010480	500947	V-set and transmembrane domain containing 5	-0.802076	3.28026	4.29996	0.0444264	0.769595	DOWN	-0.156569	0.131149	0.224162	0.0574623	-0.151914	-0.002294	-0.138394	-0.00794503	0.016518	0.152023	-0.0405825	0.0139396	-0.138384
Ybey	ENSRNOG00000021365	361822	ybeY metalloendoribonuclease	-1.68688	2.04509	4.2971	0.0444936	0.769595	DOWN	-0.0330515	0.0532813	0.00775118	0.0282987	-0.0568876	-0.0485806	-0.0959568	0.0379292	-0.0134774	0.0934588	-0.0157021	-0.0695644	0.0606426
Zfp524	ENSRNOG00000016565	365179	zinc finger protein 524	-0.837894	3.43675	4.3192	0.0439757	0.769595	DOWN	-0.0419086	-0.00426576	0.0504266	-0.00883756	0.0139851	-0.0373623	-0.0156926	-0.00339509	-0.0260413	-0.0123495	0.0193454	0.0156196	0.255773
Zfp804b	ENSRNOG00000031306	499994	zinc finger protein 804B	-1.04755	2.89935	4.15817	0.0479064	0.769595	DOWN
Zng1a	ENSRNOG00000015516	171057	Zn regulated GTPase metalloprotein activator 1A	-0.584169	3.89075	4.41774	0.0467226	0.769595	DOWN
	ENSRNOG00000030174			1.78005	2.88463	4.30929	0.0442071	0.769595	UP
	ENSRNOG00000069776			-0.880324	3.20422	4.23567	0.0459686	0.769595	DOWN
	ENSRNOG00000033843			-3.54727	1.13666	4.26565	0.046136	0.769595	DOWN
Gpr108	ENSRNOG00000046128	316136	G protein-coupled receptor 108	0.429774	5.08774	4.11266	0.0490858	0.770509	UP	-0.0147214	0.0335911	-0.00570343	0.039526	-0.109026	-0.0282573	-0.0465712	0.0906884	0.0317772	0.0302155	-0.081747	0.00800361	-0.0831223
Hmgxb4	ENSRNOG00000013878	307667	HMG-box containing 4	0.419261	4.91511	4.11415	0.0490468	0.770509	UP	-0.108163	0.0807125	0.00152857	-0.0302557	-0.0174108	-0.0316508	-0.0450283	0.0418811	0.0550056	-0.0222336	0.0803962	0.12041	0.0553587
Hscb	ENSRNOG00000037508	360826	HscB mitochondrial iron-sulfur cluster co-chaperone	0.51121	4.28013	4.11343	0.0490656	0.770509	UP	-0.150283	0.204571	-0.0211373	0.133794	-0.213828	-0.178612	-0.181237	0.12056	0.151931	0.393846	-0.215611	0.0537777	-0.00824501
Rgs4	ENSRNOG00000002773	29480	regulator of G-protein signaling 4	-0.175129	7.9496	4.12186	0.0488449	0.770509	DOWN	-0.135305	-0.0252379	-0.0195219	0.139656	-0.0715126	-0.170708	0.0119066	0.213505	-0.0575585	-0.0885445	-0.117262	-0.250906	0.630729
Stx1a	ENSRNOG00000029165	116470	syntaxin 1A	-0.25956	7.10714	4.11203	0.0491024	0.770509	DOWN	-0.288904	-0.0146404	-0.156242	-0.194837	-0.307458	-0.230698	-0.196589	1.02569	-0.0371651	-0.184755	-0.335811	-0.0110584	-0.273521
Tigd3	ENSRNOG00000023318	309174	tigger transposable element derived 3	1.06046	2.77391	4.11261	0.049087	0.770509	UP	-0.0213093	-0.00841796	-0.0170355	-0.0253587	-0.0275741	-0.0231408	-0.0286877	-0.0179605	-0.0191908	0.00719313	-0.0286877	-0.000277809	-0.0286877
Zmym2	ENSRNOG00000008734	305913	zinc finger MYM-type containing 2	0.22583	6.85113	4.11462	0.0490343	0.770509	UP	-0.150697	0.114019	0.0856016	0.193621	-0.285829	-0.0767846	-0.296288	0.206506	0.17386	0.220634	-0.0580085	0.0838714	-0.303304
Arpc5	ENSRNOG00000028062	360854	actin related protein 2/3 complex, subunit 5	0.254519	6.76224	4.09657	0.0495105	0.7708	UP	-0.149653	0.0298527	-0.0501065	-0.115691	-0.0439507	-0.144632	0.00203295	0.314798	0.0296773	-0.00215099	-0.115793	-0.123714	-0.0879831
Banf1	ENSRNOG00000020460	114087	BAF nuclear assembly factor 1	-0.318793	6.26826	4.09702	0.0494985	0.7708	DOWN	-0.056764	0.000924867	0.0968189	-0.0372058	0.0678127	-0.0336626	0.0380532	-0.0630449	0.0367714	-0.0160422	-0.0897041	-0.0304484	0.220432
Ccl11	ENSRNOG00000007335	29397	C-C motif chemokine ligand 11	-2.95967	1.12771	4.09086	0.0496621	0.7708	DOWN	-0.0184015	-0.0145446	-0.0184015	-0.0184015	-0.0161767	-0.0128604	-0.0119129	-0.00292264	-0.0184015	-0.0184015	-0.0184015	-0.0184015	-0.0184015
Cd6	ENSRNOG00000020884	25752	Cd6 molecule	2.36469	1.43637	4.0877	0.0497462	0.7708	UP	-0.050786	-0.0277343	-0.0338024	-0.0253162	-0.0555886	-0.0455805	0.132184	0.0140466	0.000435149	-0.00273364	-0.0567052	-0.028216	0.0556602
Fkbp6	ENSRNOG00000001451	288597	FKBP prolyl isomerase family member 6	-2.69604	1.2592	4.09004	0.049684	0.7708	DOWN	0.080015	-0.0226324	-0.0409892	-0.0433791	-0.0423379	-0.0379351	-0.0546186	-0.0326658	-0.0450972	-0.0366318	-0.0282977	-0.0324719	-0.0546186
Gpr4	ENSRNOG00000016362	308408	G protein-coupled receptor 4	-1.30107	2.16196	4.1038	0.0493192	0.7708	DOWN	-0.0416579	-0.0152503	0.0161604	-0.0377556	-0.0405152	-0.0349797	-0.0460926	-0.0104158	-0.0460926	-0.0281211	-0.0460926	0.21004	0.627388
Hdac5	ENSRNOG00000020905	84580	histone deacetylase 5	-0.460005	5.32294	4.08691	0.0497672	0.7708	DOWN	-0.173532	0.11904	0.071827	-0.0481392	0.0334781	-0.135728	-0.157067	0.0558645	0.00869756	-0.0315113	-0.148768	0.444487	-0.143882
Kcnh3	ENSRNOG00000057315	27150	potassium voltage-gated channel subfamily H member 3	-0.37374	5.3815	4.08906	0.0497101	0.7708	DOWN	-0.305144	0.0562204	0.486192	0.197561	-0.42589	-0.269993	-0.291747	0.406364	0.303192	0.0214585	-0.326196	-0.180788	-0.343514
Prpf38b	ENSRNOG00000020438	499691	pre-mRNA processing factor 38B	0.245994	6.63344	4.09654	0.0495113	0.7708	UP	-0.136514	0.0716499	0.0985223	0.139774	-0.140485	-0.103416	-0.117574	0.0856782	0.0203103	0.130307	0.00552727	0.0802	-0.0613428
Rpl6-ps1	ENSRNOG00000031889	500714	ribosomal protein L6, pseudogene 1	0.498947	5.54102	4.10191	0.049369	0.7708	UP
Vps51	ENSRNOG00000020996	120097389	VPS51 subunit of GARP complex	-0.344707	5.66681	4.10587	0.0492647	0.7708	DOWN	-0.0389324	0.0068483	0.0214076	0.030036	-0.0269712	-0.0487016	-0.0775907	0.0483091	0.0317562	0.0100343	-0.0278437	0.0357957	0.016686
	ENSRNOG00000057837			2.87317	1.23872	4.10378	0.0493197	0.7708	UP
Apobec1	ENSRNOG00000015411	25383	apolipoprotein B mRNA editing enzyme catalytic subunit 1	2.14628	1.50851	4.08059	0.049936	0.771922	UP	0.099647	-0.055236	-0.0583976	-0.0656001	-0.0731773	-0.0567827	0.34399	-0.0555174	-0.0649881	-0.056978	-0.0731773	-0.0731773	-0.0731773
Elmod2	ENSRNOG00000028176	688581	ELMO domain containing 2	0.549938	4.22515	4.05634	0.0505898	0.771922	NO	-0.121417	0.0254957	-0.0310337	0.0108517	0.0924507	0.00458037	-0.118927	0.00454554	-0.00252244	0.10576	0.225192	0.00488217	-0.0516868
Igfbpl1	ENSRNOG00000011320	366366	insulin-like growth factor binding protein-like 1	1.40868	2.37981	4.05635	0.0505896	0.771922	NO	-0.163301	0.0553133	1.02309	-0.0423241	-0.161654	-0.159439	-0.152965	-0.18762	-0.171902	-0.130636	-0.172578	-0.163597	-0.192152
Lasp1	ENSRNOG00000004132	29278	LIM and SH3 protein 1	-0.271378	6.71534	4.06981	0.0502256	0.771922	NO	-0.0123179	0.131251	0.0664983	-0.0345503	-0.344946	-0.0963977	-0.00879419	0.23564	0.247226	-0.0667545	-0.366867	-0.0410734	0.0855442
Lrif1	ENSRNOG00000017784	310775	ligand dependent nuclear receptor interacting factor 1	-0.382033	5.39217	4.07487	0.0500896	0.771922	NO	-0.278843	0.22317	0.078947	0.149211	-0.352963	-0.103244	-0.257059	0.268469	0.404866	0.00415727	-0.184923	0.157889	-0.325901
Mical2	ENSRNOG00000016244	365352	microtubule associated monooxygenase, calponin and LIM domain containing 2	-0.361335	6.49813	4.06946	0.050235	0.771922	NO	0.519118	-0.115891	-0.328148	-0.252957	-0.452811	-0.473149	-0.473275	1.00265	0.0784474	-0.330135	-0.345772	0.0934892	-0.504412
Mlh3	ENSRNOG00000006699	314320	mutL homolog 3	-0.531521	4.39247	4.06131	0.050455	0.771922	NO	-0.118077	0.153539	0.0372647	0.139893	-0.187505	-0.189754	-0.159064	0.0989751	0.0886123	0.254655	-0.125617	0.120411	-0.141457
Mrps12	ENSRNOG00000019949	292758	mitochondrial ribosomal protein S12	0.355196	5.47089	4.05417	0.0506488	0.771922	NO	-0.0505236	0.0239619	0.0151243	-0.064987	0.0325091	-0.0542667	-0.0280916	0.0425112	0.0365546	-0.0659663	0.0791027	-0.00648238	0.0597362
Nbeal2	ENSRNOG00000027880	316014	neurobeachin-like 2	-0.776929	3.42117	4.07733	0.0500236	0.771922	NO	-0.0406228	0.131789	0.0613621	-0.00612184	-0.11279	-0.133986	-0.150076	0.0328161	0.304015	0.0959459	-0.171972	-0.0498162	0.0803128
Parvg	ENSRNOG00000052064	689069	parvin, gamma	2.93203	1.19498	4.09992	0.0503391	0.771922	NO	-0.0220806	-0.0187319	-0.0235555	-0.0202282	-0.0224425	-0.0235555	0.0413639	-0.0199816	0.00492049	-0.0235555	-0.0235555	-0.0235555	-0.0235555
Rab27a	ENSRNOG00000052499	50645	RAB27A, member RAS oncogene family	-0.783736	3.22208	4.07693	0.0500342	0.771922	NO	-0.179204	0.173031	0.0638052	-0.0623751	-0.192269	-0.0393828	0.14216	0.0556491	0.309203	0.206728	-0.122351	0.108372	-0.0173678
Repin1	ENSRNOG00000008239	445541	replication initiator 1	0.34349	5.775	4.05552	0.0506122	0.771922	NO	-0.0760587	0.0555851	-0.0030298	0.0908597	-0.112765	0.0067964	-0.116662	0.0647755	0.0283271	0.067595	-0.109822	0.0602004	-0.136357
Stxbp3	ENSRNOG00000020392	114095	syntaxin binding protein 3	0.488526	5.38606	4.06982	0.0502254	0.771922	NO	-0.0931376	-0.0914828	-0.22789	-0.142198	0.565655	-0.127347	-0.0157181	-0.108476	-0.0736006	-0.149697	0.505932	-0.161954	-0.168769
	ENSRNOG00000049099			-3.28397	1.27538	4.09975	0.0503437	0.771922	NO
	ENSRNOG00000057978			0.620169	4.26463	4.05511	0.0506231	0.771922	NO
Alg6	ENSRNOG00000009045	362547	ALG6, alpha-1,3-glucosyltransferase	-0.630051	3.90842	4.05111	0.050732	0.772368	NO	-0.0626704	0.0958163	0.0107255	0.0594	-0.197608	0.0637573	-0.114456	0.0936978	0.127664	0.105697	-0.109463	0.0233043	-0.162177
Cmklr1	ENSRNOG00000000704	60669	chemerin chemokine-like receptor 1	-1.18411	2.49045	4.04913	0.050786	0.772368	NO	-0.0320345	-0.0313481	-0.0282235	-0.0279464	-0.0379427	-0.0351667	0.140842	-0.0320357	-0.028437	-0.0379427	-0.0379427	-0.0379427	0.0742131
Comt	ENSRNOG00000001889	24267	catechol-O-methyltransferase	-0.705197	3.4081	4.04449	0.0509127	0.772652	NO	-0.0302431	0.0380061	-0.0917975	-0.130546	0.00370784	-0.0177203	0.110685	0.0932719	0.0338781	-0.107978	0.111463	-0.0447535	-0.15009
Pum2	ENSRNOG00000006180	298874	pumilio RNA-binding family member 2	-0.147681	8.62444	4.04511	0.0508958	0.772652	NO	-0.219682	0.129497	0.151801	0.105966	-0.295057	-0.119777	-0.0630731	0.211639	0.130693	0.0975149	-0.023158	0.0965166	0.0660824
Sting1	ENSRNOG00000042137	498840	stimulator of interferon response cGAMP interactor 1	1.32933	2.23755	4.04163	0.050991	0.773021	NO
Ak9	ENSRNOG00000037688	294521	adenylate kinase 9	1.61894	2.05854	4.01262	0.0517922	0.773105	NO	-0.0991639	0.0334562	-0.0478457	0.0624809	-0.114872	-0.115445	-0.114966	0.194821	0.172566	0.061414	-0.0656658	-0.0440395	-0.118243
Brcc3	ENSRNOG00000048061	316794	BRCA1/BRCA2-containing complex subunit 3	0.264565	6.36426	4.02353	0.0514892	0.773105	NO	-0.116155	0.0565768	0.0154351	-0.0275755	-0.0274257	-0.0765448	-0.0911149	0.120578	0.0458416	0.030815	0.05544	-0.0211589	-0.00420306
Cox5b	ENSRNOG00000016660	94194	cytochrome c oxidase subunit 5B	-0.18422	8.50254	4.01513	0.0517224	0.773105	NO	0.00540668	0.0259221	-0.0193092	-0.131937	0.163845	-0.0325224	0.233015	-0.156033	-0.0480974	-0.159387	-0.170279	-0.0176038	0.195697
Eif1ax	ENSRNOG00000005736	302697	eukaryotic translation initiation factor 1A, X-linked	0.279028	6.18799	4.03494	0.0511745	0.773105	NO	-0.0841976	0.0553686	0.0405074	-0.0269433	-0.107109	-0.131162	-0.144845	0.199612	0.0739701	0.155012	-0.0235427	-0.0123844	0.0297696
Elavl4	ENSRNOG00000023601	432358	ELAV like RNA binding protein 4	-0.245426	7.83465	4.0319	0.0512582	0.773105	NO	-0.474706	0.376369	-0.166755	-0.396355	-0.448879	0.13737	-0.414589	0.846283	0.488973	-0.181127	-0.400004	0.23797	-0.424706
Elmo1	ENSRNOG00000059705	361251	engulfment and cell motility 1	0.254789	6.67176	4.02059	0.0515709	0.773105	NO	-0.747312	-0.018667	0.53509	0.360322	0.187769	-0.0671363	0.585582	-0.351477	-0.139258	-0.218701	1.32055	-0.333131	-0.437054
Fzd8	ENSRNOG00000069521	364754	frizzled class receptor 8	-0.546469	4.32121	4.02455	0.051461	0.773105	NO	-0.00719201	-0.00968433	-0.00967276	-0.00994981	-0.0116115	-0.0116115	-0.0116115	-0.0104216	-0.0116115	-0.0116115	-0.0116115	-0.0116115	-0.0116115
Igsf9	ENSRNOG00000008054	304982	immunoglobulin superfamily, member 9	2.01784	1.67452	4.0204	0.0515761	0.773105	NO	-0.079751	0.0695583	0.163014	-0.0339094	-0.0808433	-0.0423709	-0.0809369	-0.0632622	0.214107	-0.0714353	-0.0842025	-0.0842025	-0.0278662
Myd88	ENSRNOG00000013634	301059	MYD88, innate immune signal transduction adaptor	1.03086	2.68248	4.0121	0.0518068	0.773105	NO	0.0414153	-0.0292692	0.000147127	-0.0220808	-0.0606911	-0.0573984	0.0368054	-0.0142798	-0.0255558	-0.0560926	-0.0477422	-0.0502558	0.207286
Nhej1	ENSRNOG00000018162	363251	nonhomologous end-joining factor 1	1.64032	1.78077	4.03146	0.0512704	0.773105	NO	0.0378145	-0.01875	-0.0483158	0.0359759	0.049477	-0.064549	-0.0481534	-0.0185049	-0.0729453	0.196351	-0.102268	-0.0761845	-0.0560171
Ranbp9	ENSRNOG00000017951	364686	RAN binding protein 9	0.26859	6.34696	4.02262	0.0515144	0.773105	NO	-0.337369	0.0840789	0.208852	0.329041	-0.45773	-0.233335	-0.251651	0.442484	0.132887	0.702916	-0.230785	0.0347964	-0.441856
Rhog	ENSRNOG00000020393	308875	ras homolog family member G	0.547495	5.72205	4.015	0.051726	0.773105	NO	-0.126375	-0.135302	-0.20121	-0.195399	0.682084	-0.133477	0.163494	-0.158029	-0.203761	-0.192768	0.0949103	-0.206575	0.028761
Samd11	ENSRNOG00000020342	102549710	sterile alpha motif domain containing 11	1.83948	1.87076	4.02592	0.0514232	0.773105	NO	-0.00911076	-0.0141557	-0.020907	-0.020907	-0.0197943	-0.0153645	-0.00792655	-0.0161431	-0.020907	-0.00298051	-0.020907	-0.020907	-0.020907
Slc37a2	ENSRNOG00000039390	500973	solute carrier family 37 member 2	1.94852	1.69061	4.01887	0.0516186	0.773105	NO	-0.0554208	-0.00226084	0.0200708	-0.035096	-0.0865753	-0.0743132	0.170369	0.0449323	0.0109759	-0.078414	-0.0910572	-0.0454429	-0.0910572
Sp100	ENSRNOG00000022769	363269	SP100 nuclear antigen	-0.797863	3.26898	4.03921	0.0510574	0.773105	NO	-0.0583434	-0.0312874	-0.040016	-0.0286223	-0.0613043	-0.0448865	0.297097	-0.0332424	-0.0555885	-0.0613043	-0.0613043	0.0242025	0.669405
Papolg	ENSRNOG00000006261	305586	poly(A) polymerase gamma	0.501214	4.51541	4.00987	0.0518688	0.773224	NO	-0.123037	0.122711	0.0204196	0.0728665	-0.179168	-0.08812	-0.1716	0.159612	0.121532	0.112172	-0.126956	0.0927474	-0.220187
Col1a1	ENSRNOG00000003897	29393	collagen type I alpha 1 chain	-0.794395	4.59709	3.99982	0.0521502	0.77462	NO	-0.0420698	-0.0271165	0.0789821	-0.016876	-0.040202	-0.0435476	-0.0435476	-0.0340552	-0.0435476	0.0103533	-0.0435476	-0.0150956	0.236998
Lpcat1	ENSRNOG00000017930	361467	lysophosphatidylcholine acyltransferase 1	-0.541079	4.61406	3.99641	0.0522459	0.77462	NO	-0.127056	0.117427	0.0834524	0.0285153	-0.222966	0.196995	-0.147071	0.0839352	0.0924597	0.0653454	-0.0638614	0.0199554	-0.181803
Rbpj	ENSRNOG00000046327	679028	recombination signal binding protein for immunoglobulin kappa J region	-0.341492	5.88417	3.99495	0.0522872	0.77462	NO	-0.0202721	0.0239905	-0.0320295	-0.0157386	-0.0753597	0.0246536	-0.155297	0.109015	-0.0325078	0.0667396	0.807574	-0.0236117	-0.0142908
Slc39a13	ENSRNOG00000011981	295928	solute carrier family 39 member 13	-0.48406	4.82995	3.99692	0.0522318	0.77462	NO	-0.0281461	0.0823733	0.0386392	0.000340816	-0.104447	0.037798	-0.120783	0.0279867	0.034341	-0.052956	0.0163602	0.199009	-0.0790845
Tafa4	ENSRNOG00000005830	689043	TAFA chemokine like family member 4	2.16919	1.57684	3.99519	0.0522802	0.77462	NO	0.296758	-0.046218	-0.116892	-0.0949835	-0.121638	0.484655	-0.131685	-0.0495603	-0.0927943	-0.114532	-0.116697	-0.101625	-0.0781302
Zfp385d	ENSRNOG00000014661	305691	zinc finger protein 385D	0.726904	3.89409	3.99689	0.0522326	0.77462	NO	-0.441155	0.838108	-0.125311	0.615911	-0.466566	-0.452041	-0.469451	-0.319047	-0.0336835	1.17178	-0.471853	2.21936	-0.143308
Epb41l4a	ENSRNOG00000026050	307514	erythrocyte membrane protein band 4.1 like 4A	0.677148	3.55541	3.98733	0.0525021	0.776196	NO	0.332687	-0.00739075	-0.0989954	0.128775	-0.0466841	-0.0291406	-0.242482	-0.11245	-0.217761	-0.0113112	-0.16315	0.286687	-0.171275
Mfn2	ENSRNOG00000046424	64476	mitofusin 2	-0.260245	6.54584	3.98815	0.0524788	0.776196	NO	-0.133154	0.129443	-0.00153071	0.104648	-0.198058	-0.176841	-0.270019	0.238772	0.107592	0.19361	-0.164341	0.197171	-0.24191
Derl1	ENSRNOG00000005551	362912	derlin 1	0.289992	6.4241	3.97668	0.0528041	0.776649	NO	-0.0356989	0.0873813	0.185013	-0.0435327	-0.11901	-0.0896279	-0.0943692	0.0287729	0.0647	0.0468022	-0.0406316	0.0492303	-0.0532638
Kif27	ENSRNOG00000019257	246209	kinesin family member 27	0.784135	3.38378	3.97827	0.0527591	0.776649	NO	-0.270931	0.234646	0.209796	0.244473	-0.281749	-0.246107	-0.284163	0.0585765	0.43259	0.730723	-0.261117	-0.149373	-0.301093
Lrrc47	ENSRNOG00000024796	362672	leucine rich repeat containing 47	-0.360278	5.62207	3.98005	0.0527085	0.776649	NO	-0.0520621	0.0431723	0.0455506	0.00255119	-0.0622862	-0.0572024	-0.139138	0.0728363	0.162991	-0.027557	0.138681	0.1167	-0.0698849
Med13l	ENSRNOG00000001120	360817	mediator complex subunit 13L	-0.282483	6.30604	3.98222	0.0526468	0.776649	NO	-0.304451	0.196094	0.0768016	0.234733	-0.431972	-0.0502821	-0.219825	0.324287	0.0879383	0.21491	-0.0660508	0.282115	-0.246699
Nif3l1	ENSRNOG00000013446	301431	NGG1 interacting factor 3 like 1	1.27791	2.27987	3.9805	0.0526957	0.776649	NO	-0.00981977	0.059108	-0.00857397	-0.00538239	-0.0713518	-0.00917964	-0.089513	0.0507742	0.0264669	0.0532874	0.0762656	-0.0107286	-0.160808
Arap2	ENSRNOG00000056826	305367	ArfGAP with RhoGAP domain, ankyrin repeat and PH domain 2	-0.288936	6.89375	3.96758	0.0530638	0.776915	NO	0.965851	-0.400848	-0.482884	-0.361481	0.507215	-0.545803	-0.397071	0.229881	-0.34687	-0.588835	-0.288465	-0.562036	-0.144976
Aspa	ENSRNOG00000019659	79251	aspartoacylase	0.472923	5.20177	3.95862	0.0533208	0.776915	NO	-0.238233	-0.331134	-0.376267	-0.368461	1.2139	-0.339303	1.01968	-0.351583	-0.352161	-0.360383	0.150756	-0.374262	-0.143231
Cyfip2	ENSRNOG00000006557	303073	cytoplasmic FMR1 interacting protein 2	-0.168492	9.39312	3.96667	0.0530901	0.776915	NO	-0.710604	0.138873	0.240975	0.474077	-0.472908	0.115493	-0.674059	0.544903	0.162906	0.175316	0.852839	0.35774	-0.549576
Hmgcs2	ENSRNOG00000019120	24450	3-hydroxy-3-methylglutaryl-CoA synthase 2	-1.33287	2.31082	3.96453	0.0531512	0.776915	NO	0.180887	-0.0494985	-0.0528219	-0.0386984	-0.055861	-0.0597821	-0.0495305	-0.0518399	-0.0439098	-0.0307116	0.0164605	-0.0625649	-0.0625649
Kcnc4	ENSRNOG00000060988	684516	potassium voltage-gated channel subfamily C member 4	-0.37328	5.94095	3.95336	0.0534726	0.776915	NO	0.0931289	-0.0253608	-0.0975131	-0.0940433	-0.0920954	-0.0249748	-0.0955531	0.142567	0.0804465	-0.0897189	-0.0988235	0.308475	-0.0988235
P2rx6	ENSRNOG00000001873	25041	purinergic receptor P2X 6	-2.54094	1.3007	3.96522	0.0531315	0.776915	NO	0.0209036	0.000671823	-0.0384028	-0.0350674	-0.0500799	-0.0500799	-0.0500799	-0.0131078	-0.0120114	-0.0141226	-0.0500799	-0.000568597	-0.0500799
Polr3gl	ENSRNOG00000021209	690254	RNA polymerase III subunit GL	0.701577	3.88566	3.95374	0.0534616	0.776915	NO	-0.057003	0.113008	0.00680104	0.0348429	-0.194298	0.0274429	-0.199587	0.132972	0.0740465	0.00866053	-0.0865371	0.190293	-0.00472431
Psd	ENSRNOG00000019435	171381	pleckstrin and Sec7 domain containing	-0.246943	7.42908	3.96971	0.053003	0.776915	NO	-0.287334	0.117851	0.147416	0.303199	-0.332746	-0.30418	-0.283425	0.353301	0.0701929	0.344265	-0.347102	0.143059	-0.251855
Rprd1b	ENSRNOG00000012923	311591	regulation of nuclear pre-mRNA domain containing 1B	0.657983	3.90313	3.9672	0.0530749	0.776915	NO	-0.0499681	0.096681	0.0749699	0.175279	-0.212015	-0.0925512	-0.191958	0.0753783	0.0895686	0.100649	-0.114789	0.0918182	-0.251033
Smyd5	ENSRNOG00000015589	312503	SMYD family member 5	-0.578019	4.10677	3.96048	0.0532674	0.776915	NO	-0.156295	0.14897	0.0174499	0.0836982	-0.184143	-0.125632	-0.113016	0.137415	0.218787	0.0532528	-0.100524	0.06008	-0.111384
Zfp248	ENSRNOG00000037251	500304	zinc finger protein 248	0.591415	3.94804	3.95144	0.0535279	0.776915	NO	-0.136797	0.188977	0.0036466	0.0639526	-0.206562	-0.0866569	-0.219607	0.13921	0.183484	0.104531	-0.0679759	0.135288	-0.175674
Zfp704	ENSRNOG00000054426	310233	zinc finger protein 704	2.40029	1.43641	3.95327	0.0534749	0.776915	NO	-0.303476	0.329516	0.00894212	0.0822185	-0.388305	0.0517829	-0.459062	0.273097	0.607758	0.109715	-0.213046	-0.0822207	-0.36838
	ENSRNOG00000033115			2.79936	1.27507	3.96253	0.0532086	0.776915	NO
Fbxw7	ENSRNOG00000010889	100360914	F-box and WD repeat domain containing 7	-0.222173	7.48264	3.94909	0.0535957	0.777111	NO	-0.371218	0.0450171	0.184765	0.225157	-0.416895	-0.381653	-0.312423	0.691359	0.0538884	0.349741	-0.373408	-0.115412	-0.236735
Crhr1	ENSRNOG00000004900	58959	corticotropin releasing hormone receptor 1	-2.45554	1.30035	3.9456	0.053697	0.777792	NO	-0.211645	0.123084	-0.0554298	-0.0241401	-0.212045	0.145266	-0.208322	0.305571	0.224416	-0.124093	-0.0235777	-0.205618	-0.216308
Slc22a8	ENSRNOG00000018086	83500	solute carrier family 22 member 8	-0.731218	3.8433	3.94337	0.0537615	0.777938	NO	-0.0554142	-0.0190837	-0.032666	0.00404334	-0.0549688	-0.0477764	-0.0542245	-0.00304019	-0.051106	-0.00159861	-0.0409109	0.031314	3.41497
Prx	ENSRNOG00000018369	78960	periaxin	-2.66472	1.37948	3.94078	0.0538367	0.777957	NO	-0.0222923	-0.0270873	-0.0366819	-0.0377937	-0.0377704	0.0138712	-0.0412095	-0.0165907	-0.0349505	-0.0444623	0.639192	-0.0444623	0.0116521
Uap1	ENSRNOG00000002926	498272	UDP-N-acetylglucosamine pyrophosphorylase 1	-0.462251	4.62551	3.93959	0.0538715	0.777957	NO	-0.118709	0.0595395	-0.0331606	-0.048456	-0.0411893	-0.079781	-0.0501705	0.172714	-0.0643269	0.123604	-0.102019	0.0824879	0.11819
Foxn3	ENSRNOG00000004709	314374	forkhead box N3	0.395471	5.80353	3.93355	0.0540475	0.779712	NO	0.0434224	-0.0913804	-0.0156517	-0.444553	0.27303	-0.121452	0.630559	-0.0948749	0.387083	-0.513662	0.693268	-0.341056	-0.117783
Ccn2	ENSRNOG00000015036	64032	cellular communication network factor 2	-0.431499	5.47731	3.92876	0.0541877	0.780161	NO	-0.107057	-0.128542	-0.133934	-0.147436	-0.067098	-0.105711	-0.0619969	0.579695	-0.148547	-0.124111	-0.0638443	-0.151211	1.36844
Frrs1l	ENSRNOG00000043103	366376	ferric-chelate reductase 1-like	-0.270907	7.33974	3.92887	0.0541844	0.780161	NO	-0.498931	0.255722	0.207121	0.129165	-0.5107	-0.204799	-0.534895	0.645136	0.378406	0.281264	-0.485995	0.502526	-0.553511
Zfp329	ENSRNOG00000019376	308361	zinc finger protein 329	-0.377554	5.33171	3.92689	0.0542423	0.780163	NO	-0.15096	0.234137	0.010033	0.0257907	-0.278438	-0.00717416	-0.278205	0.181849	0.267186	0.119914	-0.100041	-0.0796998	-0.19109
Abhd3	ENSRNOG00000029370	291793	abhydrolase domain containing 3, phospholipase	0.26112	6.43395	3.88666	0.0554357	0.780474	NO	1.31242	-0.117391	-0.33396	-0.243862	-0.104562	-0.029571	-0.428939	-0.224896	-0.19983	-0.198643	0.68252	-0.324502	-0.359424
Add2	ENSRNOG00000015903	24171	adducin 2	-0.384356	5.4367	3.84467	0.0567122	0.780474	NO	-0.0204269	0.0708618	-0.0112433	0.137133	-0.262681	-0.209134	-0.259462	0.291119	0.141356	0.153879	-0.153209	0.0264331	-0.435875
Agpat4	ENSRNOG00000017731	170919	1-acylglycerol-3-phosphate O-acyltransferase 4	0.414615	5.27281	3.8621	0.0561785	0.780474	NO	-0.622318	-0.0145016	-0.126674	-0.165761	0.71578	-0.445565	-0.566986	0.339828	-0.207099	0.252606	0.476702	0.188086	-0.457107
Ahcyl2	ENSRNOG00000039300	312192	adenosylhomocysteinase-like 2	0.307233	5.52336	4.07202	0.0571514	0.780474	NO	-0.454827	0.319217	0.503524	0.587102	-0.569561	-0.425143	-0.372864	0.14716	0.231751	0.418115	-0.541781	0.112975	-0.528182
Anp32b	ENSRNOG00000009266	170724	acidic nuclear phosphoprotein 32 family member B	0.251655	6.66723	3.88455	0.055499	0.780474	NO	-0.12855	-0.0181735	0.216786	-0.0241385	0.101458	-0.137939	-0.04619	-0.0226864	-0.0375209	-0.0256396	0.109943	0.0546579	-0.00201705
Apba2	ENSRNOG00000016358	83610	amyloid beta precursor protein binding family A member 2	-0.333962	5.82451	3.82354	0.0573669	0.780474	NO	-0.340513	0.136932	0.240052	0.0919851	-0.656628	-0.113601	-0.667849	0.804238	0.365549	0.409422	0.292486	0.310189	-0.663239
Atg101	ENSRNOG00000007756	300240	autophagy related 101	-0.322046	5.50588	3.86775	0.0560068	0.780474	NO	-0.0379173	0.0119891	0.0914687	-0.0808251	-0.00885923	-0.0152925	-0.0493911	0.0705989	-0.0179189	-0.11314	-0.0449385	-0.0467304	-0.239327
C2h1orf54	ENSRNOG00000059750	120093057	similar to human chromosome 1 open reading frame 54	0.995064	2.93921	3.78798	0.0584874	0.780474	NO
Cacng1	ENSRNOG00000003245	29658	calcium voltage-gated channel auxiliary subunit gamma 1	2.81112	1.19541	3.81487	0.057638	0.780474	NO	-0.0455717	0.0155175	-0.0393407	0.0360459	-0.0395729	-0.033507	-0.0399459	-0.0370303	-0.0529679	-0.0349841	-0.0529679	-0.0529679	-0.0529679
Camta2	ENSRNOG00000004283	287462	calmodulin binding transcription activator 2	-0.246243	6.3	3.79293	0.0583303	0.780474	NO	-0.189147	0.155889	0.108565	0.0265173	-0.289207	-0.191331	-0.208173	0.301867	0.32422	0.0164874	-0.216262	0.258435	-0.0864551
Cartpt	ENSRNOG00000017712	29131	CART prepropeptide	0.841872	3.80728	3.75347	0.0595981	0.780474	NO	-0.0516294	-0.0131746	-0.14176	0.526751	-0.00595708	-0.0718092	-0.0194346	-0.154422	-0.137415	-0.126899	-0.0594331	-0.167932	0.0938437
Cc2d2b	ENSRNOG00000070964	294054	coiled-coil and C2 domain containing 2B	-2.9702	1.1279	3.79723	0.0581938	0.780474	NO
Ccdc106	ENSRNOG00000015997	499071	coiled-coil domain containing 106	-0.482408	4.39255	3.85789	0.0563071	0.780474	NO	-0.0809341	0.0368527	0.0639782	0.033655	-0.0763392	-0.0487399	-0.079144	0.0336605	-0.00617758	0.0391382	-0.0987659	-0.0433461	-0.0987659
Ccl19	ENSRNOG00000015668	362506	C-C motif chemokine ligand 19	-1.2527	2.34063	3.76975	0.0590713	0.780474	NO	-0.0137707	-0.0128069	-0.0118316	-0.0104467	-0.0137707	-0.0137707	-0.0137707	-0.0113905	-0.0137707	-0.0137707	-0.0137707	-0.0137707	0.321886
Cdr2	ENSRNOG00000017260	308958	cerebellar degeneration-related protein 2	0.628152	4.17666	3.83718	0.0569435	0.780474	NO	-0.086979	0.00672727	-0.0809272	0.0408993	0.102868	-0.0575065	-0.0675752	-0.00834796	-0.0663526	0.203395	-0.0688383	-0.0631324	-0.0112878
Chmp4b	ENSRNOG00000046585	100359642	charged multivesicular body protein 4B	-0.681311	3.93192	3.85388	0.0564294	0.780474	NO
Clmn	ENSRNOG00000011044	299285	calmin	0.413969	5.07463	3.92016	0.0544399	0.780474	NO	0.184496	-0.189641	-0.291576	-0.323746	0.909222	-0.389298	-0.427508	-0.114748	0.171708	-0.33382	-0.340014	-0.317349	-0.419707
Cltc	ENSRNOG00000004291	54241	clathrin heavy chain	-0.15269	9.23819	3.84996	0.0565498	0.780474	NO	-0.281502	0.20946	0.164662	0.0175125	-0.140397	-0.293619	-0.183546	0.189404	0.0976864	0.0108634	-0.253494	0.264505	-0.142473
Cnih1	ENSRNOG00000009811	289994	cornichon family AMPA receptor auxiliary protein 1	0.267686	6.18199	3.84375	0.0567406	0.780474	NO	-0.0674592	0.117047	0.0917626	-0.0182532	-0.084465	-0.0688076	-0.0666815	0.0197732	-0.00840121	0.00160331	-0.0971471	0.0185169	-0.189729
Ctdsp2	ENSRNOG00000068220	100365370	CTD small phosphatase 2	0.356322	5.68474	3.74212	0.0599684	0.780474	NO	-0.0335617	-0.011855	0.0816162	0.0488193	-0.0559521	-0.0383464	-0.0657551	0.0476839	0.0713297	-0.0119458	0.115834	-0.092285	-0.00143647
Ddost	ENSRNOG00000015079	313648	dolichyl-diphosphooligosaccharide--protein glycosyltransferase non-catalytic subunit	0.411927	5.34233	3.76803	0.0591267	0.780474	NO	-0.125687	0.10732	0.150872	-0.0916239	-0.112164	0.0136924	0.0277282	0.0264698	0.0821287	-0.0193399	0.174287	0.0954811	-0.066249
Dgkz	ENSRNOG00000017737	81821	diacylglycerol kinase zeta	-0.164004	8.1935	3.76755	0.0591424	0.780474	NO	-0.355227	0.0747427	0.190936	0.00240515	-0.163198	-0.303286	0.105595	0.387111	0.00393797	-0.134758	-0.307108	-0.381664	-0.315683
Dipk1b	ENSRNOG00000004532	362090	divergent protein kinase domain 1B	-0.294966	6.1001	3.87292	0.0558501	0.780474	NO	-0.28979	0.336277	0.230416	-0.0404093	-0.317049	-0.150878	-0.252191	0.158195	0.319648	0.030741	-0.283341	0.229417	0.280744
Dusp6	ENSRNOG00000023896	116663	dual specificity phosphatase 6	-0.403712	5.65592	3.76923	0.0590882	0.780474	NO	-0.0898084	-0.101306	-0.0894163	-0.13031	-0.150079	0.163533	0.596743	0.256969	-0.173849	-0.162551	-0.140489	-0.173247	0.301764
Eef1akmt2	ENSRNOG00000017137	361664	EEF1A lysine methyltransferase 2	0.690392	3.58046	3.86102	0.0562115	0.780474	NO	-0.148571	0.159515	0.0782959	0.131673	-0.276218	-0.0584917	-0.261962	0.151192	0.233053	0.227422	-0.0267525	0.133094	-0.108285
Eefsec	ENSRNOG00000012954	500255	eukaryotic elongation factor, selenocysteine-tRNA-specific	-0.70876	3.70903	3.80522	0.0579412	0.780474	NO	-0.181259	0.187952	0.117587	0.136601	-0.261701	-0.12905	-0.167871	0.107805	0.224293	0.179095	-0.120807	0.167608	-0.370751
Elovl5	ENSRNOG00000006331	171400	ELOVL fatty acid elongase 5	0.355423	6.2176	3.86094	0.0562138	0.780474	NO	-0.110673	0.020027	0.0132566	0.279394	-0.0968819	-0.131502	-0.0984569	0.036876	-0.0679005	0.436177	-0.143995	0.0446155	-0.0189752
Eml2	ENSRNOG00000030127	192360	EMAP like 2	0.680525	3.53994	3.75919	0.0594125	0.780474	NO	-0.419606	0.107707	-0.0578012	-0.174498	0.617113	-0.29804	-0.493473	0.0318559	0.100887	-0.15114	-0.276181	0.0114754	-0.348554
Erc2	ENSRNOG00000015148	259269	ELKS/RAB6-interacting/CAST family member 2	-0.202348	7.51328	3.79666	0.0582118	0.780474	NO	-0.756015	0.322189	0.0315163	0.796164	-0.750532	-0.528935	-0.740828	0.906354	0.135382	0.630561	-0.626102	0.121245	-0.753339
Fam136a	ENSRNOG00000016273	297415	family with sequence similarity 136, member A	-0.503446	4.75786	3.82469	0.0573311	0.780474	NO	-0.14328	0.127506	0.0641115	-0.011912	-0.118862	-0.100131	-0.0929468	0.133595	0.0405238	-0.00433966	-0.0691578	0.0182968	-0.197022
Fastkd2	ENSRNOG00000023923	301463	FAST kinase domains 2	-0.677922	3.47697	3.90235	0.0549668	0.780474	NO	-0.0900736	0.049979	0.0376767	0.0629423	-0.118717	-0.0527176	-0.0882343	0.120009	0.0389158	0.0711533	-0.0453712	0.00279942	-0.143186
Fmnl2	ENSRNOG00000055567	499797	formin-like 2	0.287656	6.52989	3.7574	0.0594707	0.780474	NO	-0.150366	0.0914367	-0.170901	-0.204589	0.0449035	-0.0349542	-0.099435	0.218833	0.11305	-0.0334425	0.882754	-0.0340562	-0.285174
Gabbr2	ENSRNOG00000008431	83633	gamma-aminobutyric acid type B receptor subunit 2	-0.219148	8.44159	3.74353	0.0599225	0.780474	NO	-0.24987	0.294949	-0.215903	-0.221181	-0.686078	-0.390755	-0.677737	1.12575	1.10859	-0.192661	-0.700836	1.75707	-0.680383
Gemin5	ENSRNOG00000002645	691231	gem (nuclear organelle) associated protein 5	0.569108	4.26263	3.7426	0.0599528	0.780474	NO	-0.135888	0.0973978	0.0771467	0.105407	-0.177221	-0.120185	-0.160546	0.141927	0.140008	0.15741	-0.0303234	0.0774637	-0.230728
Gltpd2	ENSRNOG00000070553	497943	glycolipid transfer protein domain containing 2	1.69641	1.87883	3.80076	0.0580819	0.780474	NO	-0.127715	0.149324	-0.00219065	0.00746663	-0.131823	-0.116677	-0.145193	0.139143	0.208698	0.110309	-0.171208	-0.0709564	-0.150252
Gosr1	ENSRNOG00000070572	94189	golgi SNAP receptor complex member 1	-0.64781	3.95162	3.78661	0.0585312	0.780474	NO	-0.134722	0.212084	0.00869021	0.0802584	-0.24549	-0.0801809	-0.264701	0.145073	0.158153	0.168564	-0.0633796	0.224293	-0.195852
Grpel2	ENSRNOG00000064275	688777	GrpE-like 2, mitochondrial	-0.490935	4.4338	3.73859	0.0600843	0.780474	NO	0.0130772	0.087069	0.0234036	0.0281385	-0.139307	-0.119573	-0.110317	0.0784044	0.0749297	0.0570872	-0.088413	0.0253942	-0.0122751
Gss	ENSRNOG00000018964	25458	glutathione synthetase	0.757307	3.3017	3.916	0.0545625	0.780474	NO	-0.105481	0.159906	0.00218168	0.0121326	-0.119608	-0.071369	-0.117448	0.0674241	0.0406829	-0.0111762	-0.11445	0.311599	-0.0072252
Gstt1	ENSRNOG00000049771	25260	glutathione S-transferase theta 1	-1.19944	2.65015	3.79552	0.0582481	0.780474	NO	0.114549	-0.0269885	-0.0407809	-0.0576083	0.000487822	0.0493892	-0.0466334	-0.0343921	-0.0323029	-0.0569472	-0.0323361	-0.0628821	0.0035693
Hivep3	ENSRNOG00000009341	313557	HIVEP zinc finger 3	-0.272428	6.42606	3.73647	0.060154	0.780474	NO	-0.249289	0.0695391	0.0451954	0.0303082	-0.286839	-0.380752	-0.238454	0.659103	0.120459	-0.216481	-0.39551	-0.223931	-0.389266
Hsf5	ENSRNOG00000056793	688111	heat shock transcription factor 5	-2.69359	1.12786	3.78949	0.0593988	0.780474	NO	-0.0778277	0.0737054	0.016514	0.0932191	-0.0909267	-0.0885996	-0.144062	0.0676108	0.0423247	0.0326016	0.098046	0.105212	-0.102738
Igflr1	ENSRNOG00000020957	499126	IGF-like family receptor 1	-1.20409	3.24646	3.86295	0.0561526	0.780474	NO	-0.0384946	-0.00810683	-0.00984204	0.022246	-0.0554806	-0.0315747	-0.0556673	0.00207399	-0.0145413	-0.0108947	-0.0621842	-0.0345668	-0.0621842
Il4r	ENSRNOG00000015441	25084	interleukin 4 receptor	1.15534	2.5693	3.7425	0.0599561	0.780474	NO	-0.0384856	0.0671065	-0.0725104	-0.0698554	-0.0960611	-0.0623242	0.168162	0.0496482	0.194192	-0.100808	-0.0963673	-0.0581378	0.353902
Ipo8	ENSRNOG00000056041	686774	importin 8	-0.363891	5.45251	3.80121	0.0580679	0.780474	NO
Kif5b	ENSRNOG00000017466	117550	kinesin family member 5B	0.246766	9.04981	3.89851	0.0550812	0.780474	NO	0.223581	0.0755295	0.0527796	-0.0387911	-0.146417	-0.114314	-0.235022	0.0143797	-0.0133284	0.0127679	0.0118009	0.0188218	-0.0587014
Klhl3	ENSRNOG00000019533	498697	kelch-like family member 3	-0.531728	4.6721	3.80735	0.0578741	0.780474	NO
Ldaf1	ENSRNOG00000048250	378467	lipid droplet assembly factor 1	0.816329	3.48315	3.8873	0.0554166	0.780474	NO
Ldb3	ENSRNOG00000059166	498587	LIM domain binding 3	0.906259	2.9586	3.83521	0.0570043	0.780474	NO	-0.087411	-0.0233693	-0.0911578	-0.0630632	0.264876	-0.0964537	-0.104005	-0.0217571	-0.0577694	-0.0979658	0.108425	-0.0719834	0.309551
Ldlrad3	ENSRNOG00000058157	366138	low density lipoprotein receptor class A domain containing 3	0.802924	3.3562	3.8827	0.0555547	0.780474	NO	0.146446	-0.0442746	-0.213303	-0.120025	-0.0469578	0.288746	0.0430059	0.0550877	-0.0888413	0.0317384	0.234551	-0.228162	0.776074
LOC108351885	ENSRNOG00000068779	108351885	uncharacterized LOC108351885	-0.348206	5.59231	3.81665	0.0575821	0.780474	NO
LOC691995	ENSRNOG00000059827	691995	hypothetical protein LOC691995	0.39261	7.98909	3.75056	0.059693	0.780474	NO	-0.263812	0.470349	0.464794	-0.0945245	-0.167808	-0.253556	-0.0625775	-0.338757	0.701513	0.114481	-0.38841	-0.270843	-0.0775326
Lsmem2	ENSRNOG00000052634	689621	leucine-rich single-pass membrane protein 2	-0.940275	3.03119	3.83936	0.056876	0.780474	NO	-0.00426293	-0.00426293	-0.00232562	-0.00426293	-0.00426293	-0.00426293	-0.00426293	-0.00426293	-0.00426293	-0.00426293	-0.00426293	-0.00426293	-0.00426293
Lyz2	ENSRNOG00000005825	25211	lysozyme 2	-0.357273	5.5561	3.7725	0.0589829	0.780474	NO	-0.0865727	-0.0946173	-0.123609	-0.118956	-0.105734	-0.119636	1.61066	-0.0444592	-0.121282	-0.110462	-0.120615	-0.141975	-0.0535009
Mal2	ENSRNOG00000008615	362911	mal, T-cell differentiation protein 2	-0.268236	7.23898	3.79377	0.0583036	0.780474	NO	-0.202791	0.0551879	0.0259193	-0.0776148	-0.156628	-0.19195	-0.0588579	0.400483	0.187637	0.0374724	-0.197232	-0.139397	-0.219106
Map4k2	ENSRNOG00000021061	293694	mitogen activated protein kinase kinase kinase kinase 2	0.820149	3.27947	3.87246	0.0558639	0.780474	NO	-0.0880403	0.1018	-0.0622189	0.0030782	-0.0337097	-0.113861	-0.0660413	0.0717801	0.0742941	0.0405005	-0.0669321	0.132758	0.150857
Mfsd5	ENSRNOG00000012832	315329	major facilitator superfamily domain containing 5	-0.46299	4.71202	3.75908	0.059416	0.780474	NO	-0.0282955	0.0552085	0.000447985	-0.075834	-0.00487611	-0.0260959	-0.0336553	0.0271152	0.0467927	-0.102713	0.00309633	0.143271	0.243414
Msantd4	ENSRNOG00000022245	500941	Myb/SANT DNA binding domain containing 4 with coiled-coils	0.316794	5.65732	3.89534	0.0551759	0.780474	NO	-0.0490079	0.0792181	0.104661	-0.0303779	-0.0742505	-0.0536063	-0.0505546	0.0141087	0.0434153	0.0646426	-0.0922741	0.0344716	-0.0358797
Myo1f	ENSRNOG00000008409	314654	myosin IF	-1.16729	2.33003	3.75944	0.0594043	0.780474	NO	-0.0862855	-0.0877262	-0.0968775	-0.109769	-0.132032	-0.100161	1.69286	-0.0928737	-0.104449	-0.113007	-0.129095	-0.0825876	-0.0570566
Nbl1	ENSRNOG00000049402	50594	NBL1, DAN family BMP antagonist	-0.243455	6.31159	3.8682	0.0559931	0.780474	NO	0.0355769	-0.11779	-0.0859259	-0.121855	-0.140301	-0.0287455	-0.104854	0.470712	-0.152237	-0.120887	-0.106648	0.256705	0.386219
Nckipsd	ENSRNOG00000031816	301009	NCK interacting protein with SH3 domain	-0.339589	5.81189	3.76827	0.0591192	0.780474	NO	-0.0378663	0.0979186	0.00192146	0.0110593	-0.106098	-0.135261	-0.0390918	0.0790648	0.0808431	0.0262276	-0.129466	0.11433	-0.153602
Ndufb11	ENSRNOG00000008329	299310	NADH:ubiquinone oxidoreductase subunit B11	0.198987	6.82919	3.84026	0.0568482	0.780474	NO	-0.00539168	0.0162378	0.0389976	-0.14913	0.196718	0.0201931	0.083535	-0.172611	-0.0555899	-0.131503	-0.00561996	-0.0215679	0.317082
Nmu	ENSRNOG00000002164	63887	neuromedin U	-2.40124	1.4728	3.73729	0.060127	0.780474	NO	-0.0889442	0.180401	-0.0565727	0.0346875	-0.0864498	-0.0891232	-0.0919141	-0.04319	0.0570714	0.00589824	-0.0919141	-0.0919141	-0.0919141
Npepps	ENSRNOG00000023095	50558	aminopeptidase puromycin sensitive	-0.161231	8.43931	3.76992	0.0590658	0.780474	NO	0.0221542	0.22714	0.0891735	0.168189	-0.451338	-0.3011	-0.569373	0.323606	0.306035	0.123242	-0.410404	0.187593	-0.541663
Nt5dc3	ENSRNOG00000026793	691922	5'-nucleotidase domain containing 3	-0.294664	6.125	3.89774	0.0551043	0.780474	NO	-0.300411	0.055405	0.266793	-0.0588523	-0.305782	-0.286709	-0.243148	0.568712	-0.0898279	0.336593	-0.182424	0.638895	-0.279497
Nuak1	ENSRNOG00000008061	299694	NUAK family kinase 1	-0.348015	5.96354	3.76591	0.0591952	0.780474	NO	-0.292239	-0.0228474	-0.0903956	-0.157175	-0.226105	-0.282064	0.760947	0.535173	-0.000969625	-0.131956	-0.29696	0.143391	-0.121083
P2rx2	ENSRNOG00000037456	114115	purinergic receptor P2X 2	2.09418	1.45474	3.82048	0.0574626	0.780474	NO	-0.0460995	0.0293188	-0.0422086	-0.0310928	-0.042753	-0.040543	-0.0428462	-0.023414	0.0870875	-0.0460995	-0.0460995	-0.0460995	-0.0460995
P4htm	ENSRNOG00000020249	301008	prolyl 4-hydroxylase, transmembrane	-0.252393	6.22613	3.75665	0.0594948	0.780474	NO	-0.193364	0.100658	0.051053	0.167642	-0.162824	-0.14603	-0.253808	0.171166	0.229389	0.346351	-0.167924	0.0224498	-0.262743
Pigf	ENSRNOG00000015325	681086	phosphatidylinositol glycan anchor biosynthesis, class F	0.770627	3.41026	3.87311	0.0558441	0.780474	NO	-0.0875243	0.124892	0.0341751	0.0826446	-0.169388	-0.0442516	-0.103277	0.047935	0.108622	0.269221	-0.117688	0.0392869	-0.0571244
Plekhg1	ENSRNOG00000016011	679812	pleckstrin homology and RhoGEF domain containing G1	1.21992	2.61091	3.86723	0.0560225	0.780474	NO	0.315129	-0.175308	-0.260048	-0.239691	0.551625	-0.128143	-0.245825	-0.132013	-0.248003	-0.257746	0.535331	0.00331415	0.181374
Pls1	ENSRNOG00000009945	315926	plastin 1	1.58424	1.99641	3.80045	0.0580919	0.780474	NO	-0.155379	-0.0533381	-0.105693	-0.0516341	0.484858	-0.15868	-0.138313	-0.0744678	-0.0688675	-0.105693	-0.16961	-0.135875	-0.154176
Polr1h	ENSRNOG00000000779	361784	RNA polymerase I subunit H	0.449386	4.61432	3.77133	0.0590207	0.780474	NO
Ppp1r15a	ENSRNOG00000020938	171071	protein phosphatase 1, regulatory subunit 15A	0.885339	3.58582	3.74678	0.0598161	0.780474	NO	-0.0202476	0.0859813	0.0838267	-0.0298524	-0.101366	-0.0868255	-0.0897865	0.0504391	0.0555622	-0.0710005	-0.143342	0.223765	0.139378
Ppp2r3a	ENSRNOG00000022999	363122	protein phosphatase 2, regulatory subunit B'', alpha	0.396062	5.03255	3.91517	0.054587	0.780474	NO	-0.375515	0.237765	-0.105809	0.0132897	0.274081	-0.196012	-0.459216	0.00507312	0.0328887	0.155482	-0.0311667	0.344717	-0.378196
Prpf8	ENSRNOG00000003495	287530	pre-mRNA processing factor 8	0.26303	6.4405	3.90923	0.0547626	0.780474	NO	-0.137313	0.0679166	0.207759	0.0431476	-0.11809	-0.114573	-0.186253	0.0944597	0.0862273	0.00331793	-0.16849	0.252125	0.197385
Prrt2	ENSRNOG00000029366	361651	proline-rich transmembrane protein 2	-0.230906	7.24103	3.82262	0.0573956	0.780474	NO	-0.241283	0.177861	0.162432	0.0966528	-0.287279	-0.256188	-0.280244	0.298751	0.298855	0.143694	-0.274798	-0.0264624	-0.254955
Ptms	ENSRNOG00000060098	83801	parathymosin	-0.215915	7.91499	3.73801	0.0601034	0.780474	NO	-0.164265	-0.108718	0.323612	-0.018705	0.0941107	-0.17227	0.10224	0.0382138	-0.0574619	-0.083066	-0.288811	-0.0516828	0.34249
Qki	ENSRNOG00000048297	499022	QKI, KH domain containing RNA binding	0.247325	8.15417	3.78417	0.058609	0.780474	NO
Rasa3	ENSRNOG00000017671	29372	RAS p21 protein activator 3	0.280444	6.30257	3.86762	0.0560105	0.780474	NO	0.101391	-0.195554	0.0464134	-0.201779	-0.33277	0.500537	0.1097	0.432546	-0.0044468	-0.272027	-0.170639	-0.476986	-0.458618
Reps2	ENSRNOG00000061508	363466	RALBP1 associated Eps domain containing 2	2.1193	1.62672	3.8527	0.0564657	0.780474	NO	-0.468822	0.212268	0.21309	0.425008	-0.303739	-0.396882	-0.454986	0.330588	-0.0387622	0.244771	-0.298089	0.617736	-0.48313
Rpia	ENSRNOG00000005576	362383	ribose 5-phosphate isomerase A	0.52261	4.45056	3.7822	0.058672	0.780474	NO	-0.161501	0.146018	0.112671	0.0298459	-0.18356	-0.057751	-0.110296	0.106603	0.163653	0.0181296	-0.115541	0.0257222	-0.131322
Sdad1	ENSRNOG00000022229	289504	SDA1 domain containing 1	-0.453939	4.99722	3.91732	0.0545235	0.780474	NO	-0.105295	0.0918409	0.0440432	0.101525	-0.16567	-0.0887335	-0.155096	0.11555	0.134346	0.128771	0.105986	0.0394246	-0.150893
Sgsh	ENSRNOG00000064880	688293	N-sulfoglucosamine sulfohydrolase	1.57853	1.90568	3.75268	0.0596237	0.780474	NO
Slc41a1	ENSRNOG00000042320	363985	solute carrier family 41 member 1	0.29954	5.73256	3.90027	0.0550289	0.780474	NO	0.277799	-0.0391194	0.0168066	-0.00569612	-0.10291	-0.0851134	-0.165703	0.0300343	0.0556653	-0.0680143	-0.184169	0.0848063	-0.115799
Slc5a6	ENSRNOG00000057628	170551	solute carrier family 5 member 6	-0.384486	5.40229	3.87707	0.0557245	0.780474	NO	-0.168903	0.265367	-0.00905983	0.0406796	-0.179847	-0.0928119	-0.243655	0.0858296	0.0903979	0.132061	-0.0394564	0.131363	-0.126512
Slitrk5	ENSRNOG00000009649	306152	SLIT and NTRK-like family, member 5	-0.235654	6.74297	3.75653	0.0594989	0.780474	NO	-0.304012	0.116602	0.137849	0.0315813	-0.293485	-0.0151709	-0.296336	0.393771	0.247148	0.265753	-0.1723	-0.109226	-0.295288
St6gal1	ENSRNOG00000001823	25197	ST6 beta-galactoside alpha-2,6-sialyltransferase 1	0.681927	3.86929	3.89956	0.0550499	0.780474	NO	0.0361874	-0.0352439	-0.0897602	-0.124481	0.00960678	0.361552	-0.154739	0.0605155	-0.131286	-0.197859	0.404558	-0.219826	0.450405
Stmn2	ENSRNOG00000011705	84510	stathmin 2	-0.224542	9.27048	3.74835	0.059765	0.780474	NO	-0.441205	0.421465	0.0851115	-0.185535	-0.319008	-0.347842	-0.220083	0.413981	0.68331	0.290523	-0.5257	0.016	-0.356954
Stx2	ENSRNOG00000000936	25130	syntaxin 2	-0.522574	4.20927	3.76301	0.0592889	0.780474	NO	-0.089271	0.102477	0.000750598	0.0616055	-0.226865	-0.178636	-0.193259	0.240638	0.208649	0.309911	0.00742395	0.209372	-0.236136
Susd3	ENSRNOG00000016525	306810	sushi domain containing 3	-1.53756	2.03333	3.87599	0.055757	0.780474	NO	-0.0962186	-0.0986642	-0.101036	-0.102314	-0.108219	-0.0954549	1.65825	-0.102086	-0.108116	-0.0759824	-0.0991434	-0.112602	-0.112602
Swap70	ENSRNOG00000009910	293410	switching B-cell complex subunit SWAP70	0.630395	4.15368	3.84116	0.0568206	0.780474	NO	0.326638	-0.129134	-0.124779	-0.00451267	-0.122413	0.461693	0.33474	-0.200044	-0.161428	0.0991053	0.0199419	-0.0732952	0.051403
Syk	ENSRNOG00000012160	25155	spleen associated tyrosine kinase	-1.51622	2.08184	3.84118	0.0568198	0.780474	NO	-0.0693085	-0.0704098	-0.0708462	-0.0781931	-0.0854452	-0.0850313	1.00048	-0.0591049	-0.0659241	-0.0673303	-0.0888059	-0.0675609	-0.0888059
Syngr2	ENSRNOG00000050547	89815	synaptogyrin 2	0.577689	4.16098	3.79496	0.0582658	0.780474	NO	0.0886464	-0.0573041	-0.0771727	-0.0770874	0.00758862	-0.0400501	0.182697	-0.065827	-0.0300566	-0.00537715	0.167198	-0.0782911	0.0222365
Tbc1d7	ENSRNOG00000014019	361227	TBC1 domain family, member 7	0.968997	2.8729	3.90766	0.0548091	0.780474	NO	0.0103777	0.0435502	-0.0143417	0.0156076	-0.107523	-0.0485246	-0.090884	0.098388	-0.0352955	0.0736824	0.128183	0.0506805	-0.102166
Tceanc	ENSRNOG00000065918	367782	transcription elongation factor A N-terminal and central domain containing	1.30095	2.26144	3.78356	0.0586284	0.780474	NO	-0.035019	-0.00722033	-0.0273902	-0.0268368	-0.0189565	-0.0301751	-0.0403388	-0.0141449	-0.0189175	-0.0288729	-0.0468458	-0.0468458	-0.0468458
Thrsp	ENSRNOG00000012404	25357	thyroid hormone responsive	-0.395359	5.21956	3.8995	0.0550518	0.780474	NO	0.610593	-0.084537	-0.105458	-0.106923	-0.0612773	-0.0907168	-0.0440422	-0.0968377	-0.0881262	-0.11362	-0.13142	-0.139041	-0.0237206
Tmf1	ENSRNOG00000056462	114206	TATA element modulatory factor 1	0.289759	6.6872	3.82191	0.057418	0.780474	NO	-0.0390692	0.088804	-0.00528617	0.00282473	-0.0661325	-0.050776	-0.063342	0.0373712	0.0017242	0.0371166	-0.0803	0.0853685	-0.0477943
Tpcn1	ENSRNOG00000059344	246215	two pore segment channel 1	-0.481464	4.53873	3.76507	0.0592224	0.780474	NO	0.349187	-0.063613	-0.108948	-0.0279429	-0.135246	-0.100744	0.00647474	0.0702139	-0.0147266	-0.0735915	0.0205344	-0.0304195	0.279073
Trim25	ENSRNOG00000002341	494338	tripartite motif-containing 25	1.9155	1.68975	3.82659	0.0572721	0.780474	NO	0.0156692	-0.0463027	-0.0649584	-0.0638793	-0.0757395	0.128134	0.301609	-0.060038	-0.0607777	-0.0824389	0.0495302	-0.0824389	0.868632
Vezf1	ENSRNOG00000009819	287615	vascular endothelial zinc finger 1	0.291136	6.33847	3.85078	0.0565245	0.780474	NO	0.0266223	-0.0082262	-0.0459771	-0.094533	0.0535062	0.319614	-0.0795635	-0.0771533	-0.0548563	-0.100824	0.251463	-0.00509524	-0.0624486
Vps8	ENSRNOG00000001764	287990	VPS8 subunit of CORVET complex	-0.421109	4.81862	3.86404	0.0561194	0.780474	NO	0.300899	0.0186639	-0.141049	-0.0981357	-0.107799	0.0516017	-0.208985	0.0549702	0.0495571	-0.0678184	0.107182	0.0610716	-0.162239
Vti1b	ENSRNOG00000060436	100359512	vesicle transport through interaction with t-SNAREs 1B	0.350313	5.15825	3.94808	0.0597149	0.780474	NO	-0.143457	0.145484	0.0465627	0.0907476	-0.206308	-0.0854841	-0.166594	0.142184	0.130548	0.209117	-0.198033	0.0658135	-0.228884
Zbed4	ENSRNOG00000004588	315211	zinc finger, BED-type containing 4	-0.579539	4.10836	3.78072	0.0587193	0.780474	NO	-0.0885385	0.0711166	0.0213388	0.0911558	-0.189141	-0.0528246	-0.126718	0.165246	0.0162708	0.188758	-0.0719866	0.105627	-0.188496
Zfp68	ENSRNOG00000001317	304337	zinc finger protein 68	0.350927	5.58021	3.8046	0.0579608	0.780474	NO	-0.0783756	0.126797	0.0244497	0.0385357	-0.179633	0.0949547	-0.0345165	0.00162591	0.0882722	0.170517	0.0437843	0.123677	-0.138607
	ENSRNOG00000063660			0.542837	5.12086	3.86271	0.0561599	0.780474	NO
	ENSRNOG00000067762			-1.04146	3.56871	3.85151	0.0565022	0.780474	NO
	ENSRNOG00000066942			-0.229467	7.17601	3.85102	0.0565171	0.780474	NO
	ENSRNOG00000049530			1.64605	1.83793	3.81128	0.0577508	0.780474	NO
	ENSRNOG00000066876			0.35889	5.24025	3.78947	0.0584401	0.780474	NO
Atp1b3	ENSRNOG00000011501	25390	ATPase Na+/K+ transporting subunit beta 3	0.231472	6.9621	3.69393	0.0615694	0.78061	NO	-0.166132	0.0852183	-0.0689499	-0.0386662	0.105035	-0.116227	0.263277	-0.030616	-0.102897	-0.113132	-0.16111	-0.0627917	0.04014
Cav1	ENSRNOG00000056836	25404	caveolin 1	0.535575	4.66255	3.66565	0.0625311	0.78061	NO	-0.12673	-0.115689	-0.120833	-0.124729	-0.000962943	1.21691	-0.0438577	-0.130683	-0.129507	-0.145308	1.07946	-0.131424	0.720812
Cd248	ENSRNOG00000020197	293669	CD248 molecule	-0.679917	3.38886	4.22037	0.060399	0.78061	NO	-0.0527871	-0.0415299	0.020001	-0.0477831	-0.050833	0.0437661	-0.0578204	0.0148125	0.0700725	-0.0676011	-0.0412462	-0.039081	1.56346
Cmtr1	ENSRNOG00000000532	309656	cap methyltransferase 1	0.281354	6.16264	3.71246	0.0609484	0.78061	NO	-0.130979	0.202301	0.0589219	0.0549532	-0.281041	-0.116972	-0.258661	0.189769	0.248139	0.0598693	0.0196051	0.0751566	-0.115101
Cobll1	ENSRNOG00000027016	311088	cordon-bleu WH2 repeat protein-like 1	0.67017	3.89408	3.70887	0.0610683	0.78061	NO	-0.226428	-0.205552	-0.236944	-0.204011	0.499942	0.953193	-0.189749	-0.164136	-0.229514	-0.237335	0.290286	-0.22202	2.72357
Crot	ENSRNOG00000006779	83842	carnitine O-octanoyltransferase	0.414649	5.09199	3.65774	0.0628029	0.78061	NO	0.102432	0.025302	-0.0119711	-0.0248992	-0.19482	0.0729895	0.0181268	0.0696761	0.0455894	-0.0559464	0.240179	-0.0812258	0.118822
Dlgap1	ENSRNOG00000016196	65040	DLG associated protein 1	-0.201683	9.1716	3.7218	0.0606379	0.78061	NO	-0.648471	0.523699	0.589046	0.319404	-1.18733	0.453883	-1.23381	0.803197	0.0600432	0.374054	-0.688706	0.858203	-1.16787
Doc2b	ENSRNOG00000060054	81820	double C2 domain beta	1.20571	2.38993	3.71348	0.0609144	0.78061	NO	-0.162144	0.146479	0.0247083	0.155205	-0.161309	-0.170918	-0.159676	0.107507	0.224226	-0.168368	-0.175624	0.303826	-0.175624
Dpysl5	ENSRNOG00000008996	65208	dihydropyrimidinase-like 5	0.358141	5.22528	3.68947	0.0617201	0.78061	NO	-0.430621	0.479053	0.32769	0.274657	-0.407421	-0.425741	-0.418412	0.117679	0.208679	-0.0678034	-0.46192	0.479515	-0.349275
Efs	ENSRNOG00000042029	290212	embryonal Fyn-associated substrate	0.753437	3.18943	3.70602	0.0611633	0.78061	NO	0.38413	-0.0612096	-0.109528	-0.130641	-0.137285	0.507085	-0.140399	-0.128359	-0.076519	-0.101139	1.24126	-0.0601792	-0.130048
Fbxl18	ENSRNOG00000001117	678726	F-box and leucine-rich repeat protein 18	-1.14937	2.37951	3.67277	0.0622874	0.78061	NO	-0.0395905	0.0108901	0.00176922	0.0459067	-0.0653847	-0.0397674	-0.0671081	0.0334027	-0.042061	0.0713804	-0.0469361	0.0351588	-0.0433912
Fignl1	ENSRNOG00000004440	289777	fidgetin-like 1	2.76632	1.15082	3.75234	0.0605992	0.78061	NO	-0.0367645	-0.0155619	-0.0241657	-0.00972493	-0.0374895	-0.00640146	-0.0397191	-0.00869549	-0.0207045	-0.00379882	-0.0397191	-0.0397191	-0.0397191
Foxc1	ENSRNOG00000070919	364706	forkhead box C1	-1.0929	2.54276	3.72846	0.0604175	0.78061	NO	-0.0411204	-0.0198591	-0.039176	-0.0327875	-0.0377756	-0.0383436	-0.0378688	0.0241998	-0.0316118	-0.0231578	-0.0411204	-0.0411204	1.19298
Foxn2	ENSRNOG00000040110	301676	forkhead box N2	0.756864	3.22837	3.69166	0.061646	0.78061	NO	0.0731756	-0.0361958	-0.081047	0.0306119	-0.0881046	0.138089	-0.0525062	0.0601037	0.0546415	0.042452	0.125986	-0.12028	-0.132237
Gad1	ENSRNOG00000000007	24379	glutamate decarboxylase 1	0.212977	8.14232	3.65517	0.0628917	0.78061	NO	-0.466086	0.600026	1.04842	0.456901	-0.418845	-0.459789	-0.376082	-0.585263	-0.538665	0.49669	-0.520792	2.35871	-0.310876
Hhipl1	ENSRNOG00000028390	362781	HHIP-like 1	0.479628	4.54906	3.65572	0.0628728	0.78061	NO	0.0757201	0.0333149	0.0130457	0.0180695	-0.118111	-0.0446077	-0.11502	0.0385483	-0.00427342	-0.108343	-0.0485319	0.116171	-0.0684502
Kat6a	ENSRNOG00000025174	306571	lysine acetyltransferase 6A	0.256488	6.42857	3.66373	0.0625969	0.78061	NO	0.0662631	-0.0112497	0.0200416	0.0431087	-0.0940819	0.038005	0.0334333	-0.0216358	-0.0571736	0.0444272	0.221059	0.0871337	0.0689956
Lactb	ENSRNOG00000018081	300803	lactamase, beta	0.469996	4.57636	3.66745	0.0624692	0.78061	NO	-0.0219106	0.0254761	0.0304995	0.0556084	-0.116862	0.0172862	-0.0535563	0.0625817	-0.0266756	0.0172186	0.00438172	0.0885823	0.0337328
LOC691414	ENSRNOG00000063425	691414	hypothetical protein LOC691414	-0.43284	5.38243	3.67241	0.0622996	0.78061	NO
Matn2	ENSRNOG00000006060	299996	matrilin 2	0.622232	4.69738	3.71636	0.0608186	0.78061	NO	-0.155121	0.00207152	0.00165679	0.0461728	-0.0837676	-0.124722	-0.207564	0.282022	0.198467	0.12287	-0.0676392	-0.0756319	-0.0355656
Mccc2	ENSRNOG00000017752	361884	methylcrotonyl-CoA carboxylase subunit 2	0.422411	5.32059	3.67607	0.0621747	0.78061	NO	0.00956619	0.0306876	-0.0159051	0.327889	-0.0289891	-0.128131	-0.328121	-0.0633194	-0.123925	0.137471	0.196222	0.0967387	-0.345995
Med8	ENSRNOG00000028477	362575	mediator complex subunit 8	0.428023	4.73232	3.66305	0.0626201	0.78061	NO	-0.041852	0.00419299	-0.00354908	0.0137157	0.00746624	-0.0510551	-0.0174126	-0.00349221	-0.040256	-0.00973147	0.0371236	0.0557639	-0.0578386
Ndufs6-ps1	ENSRNOG00000018068	29478	NADH:ubiquinone oxidoreductase subunit S6, pseudogene 1	-0.964518	2.94245	3.70596	0.0611654	0.78061	NO
Neu4	ENSRNOG00000019031	316642	neuraminidase 4	0.628878	3.5905	3.89	0.0603796	0.78061	NO	-0.105119	-0.0998187	-0.104261	-0.0999656	-0.107948	1.24547	-0.103688	-0.106053	-0.111455	-0.105981	1.80766	-0.11632	-0.11632
Pacsin1	ENSRNOG00000054603	29704	protein kinase C and casein kinase substrate in neurons 1	-0.349203	6.98264	3.72196	0.0606327	0.78061	NO	-0.566363	0.424345	0.217552	0.17706	-0.583101	-0.578147	-0.396577	0.649886	0.487611	0.109643	-0.583888	0.242348	-0.505049
Pja2	ENSRNOG00000015528	192256	praja ring finger ubiquitin ligase 2	-0.139855	9.65131	3.72832	0.0604223	0.78061	NO	-0.356385	0.248158	0.333616	0.0696871	-0.284456	-0.323712	-0.255477	0.246777	0.261448	-0.0792999	-0.342645	0.17176	-0.0874094
Pou3f3	ENSRNOG00000038909	192109	POU class 3 homeobox 3	0.341278	5.57782	3.70262	0.0612773	0.78061	NO	0.259586	-0.0258802	-0.0945688	-0.120221	0.0966024	0.239481	-0.178119	-0.156208	-0.17791	0.0453515	0.0370306	0.0354986	-0.102352
Prune1	ENSRNOG00000021120	310664	prune exopolyphosphatase 1	0.637326	4.04175	3.71266	0.0609417	0.78061	NO	-0.0465768	0.121867	0.045224	-0.0229087	-0.149152	-0.112295	-0.0915818	0.0942466	0.113104	0.0192362	-0.0843823	0.14991	0.240678
Resp18	ENSRNOG00000019704	50561	regulated endocrine-specific protein 18	0.291351	7.54108	3.701	0.0613317	0.78061	NO	-0.297501	0.393957	0.300108	0.0276766	-0.180213	-0.0410169	-0.127324	-0.25853	0.52944	0.479383	-0.375096	-0.332245	-0.0817282
RGD1562726	ENSRNOG00000028670	498060	similar to Putative protein C21orf62 homolog	-1.70195	1.85072	3.71916	0.0607257	0.78061	NO	-0.0693604	0.0353542	0.0142268	-0.123554	-0.119738	-0.0793988	-0.0979295	0.23981	0.378847	-0.122484	-0.0944067	-0.107445	-0.0831116
RGD1563705	ENSRNOG00000034052	501058	similar to ribosomal protein S23	0.589305	4.16645	3.68086	0.0620118	0.78061	NO
Rimbp2	ENSRNOG00000022893	266780	RIMS binding protein 2	-0.227964	6.99006	3.67811	0.0621053	0.78061	NO	-0.436011	0.106522	-0.00864572	-0.0760565	-0.528512	-0.246206	-0.514098	1.04868	0.252539	-0.282861	-0.39078	2.5433	-0.468114
Rnf145	ENSRNOG00000004602	287212	ring finger protein 145	0.400278	5.11267	3.69569	0.0615101	0.78061	NO	-0.271805	0.158707	0.102356	0.164712	-0.251279	-0.0942947	-0.12629	0.170519	0.167526	0.183143	-0.147558	0.150709	-0.22139
Rps14	ENSRNOG00000018774	29284	ribosomal protein S14	-0.18867	8.32359	3.6616	0.0626702	0.78061	NO	-0.0527289	0.027672	-0.00596458	0.00330473	-0.0763449	-0.0700129	-0.030045	0.0830173	0.038127	0.0888901	0.123459	-0.0624088	-0.0111674
Rtn4r	ENSRNOG00000030920	113912	reticulon 4 receptor	-0.457298	5.38467	3.70386	0.0612357	0.78061	NO	-0.213322	-0.199418	-0.260083	-0.257274	-0.220666	-0.243118	-0.215253	1.21192	-0.0047858	-0.185556	-0.198689	-0.117254	-0.140065
Runx1	ENSRNOG00000001704	50662	RUNX family transcription factor 1	-1.70671	1.7508	3.72538	0.0605195	0.78061	NO	-0.144896	-0.0553575	-0.123171	-0.110174	-0.168465	-0.124259	1.87388	-0.0772377	-0.100615	-0.115753	-0.141555	-0.157524	-0.167833
S100a16	ENSRNOG00000012053	361991	S100 calcium binding protein A16	0.277474	6.49558	3.69395	0.061569	0.78061	NO	0.742153	-0.20367	-0.226925	-0.232108	0.315205	-0.113095	-0.0865163	-0.239795	-0.23449	-0.256282	-0.17114	-0.229219	0.195163
Slc33a1	ENSRNOG00000010023	64018	solute carrier family 33 member 1	-1.07313	2.54328	3.66546	0.0625376	0.78061	NO	-0.0712585	0.109257	0.0256951	0.093155	-0.159274	-0.0925456	-0.181163	0.107018	0.0918076	0.0500861	0.028572	-0.0218021	-0.251278
Slc5a7	ENSRNOG00000010597	85426	solute carrier family 5 member 7	0.869292	4.31231	3.65649	0.0628459	0.78061	NO	-0.102273	0.20992	-0.0482367	-0.0187519	-0.0876583	0.0924443	-0.0992741	-0.0859798	-0.0644633	-0.11558	0.570481	-0.0613412	-0.11558
Slc9a4	ENSRNOG00000015306	24785	solute carrier family 9 member A4	-1.17956	2.6189	3.70389	0.0612349	0.78061	NO	-0.0725164	-0.0538861	-0.0752675	-0.0382584	-0.0742831	-0.083266	-0.0888462	0.286893	-0.0513134	-0.0527501	-0.0624356	-0.0888462	-0.0324839
Smad3	ENSRNOG00000008620	25631	SMAD family member 3	2.42674	1.25947	3.68052	0.0620235	0.78061	NO	-0.300418	-0.207449	0.278527	0.943117	-0.420999	-0.295364	0.0176791	0.288752	-0.232663	-0.044525	-0.308092	-0.418974	-0.067053
Stx1b	ENSRNOG00000019193	24923	syntaxin 1B	-0.237076	7.16872	3.66239	0.062643	0.78061	NO	-0.452762	0.277753	0.436292	0.411598	-0.504517	-0.412321	-0.498131	0.348495	0.190164	0.159061	-0.50528	0.202119	-0.386606
Syt16	ENSRNOG00000056012	299142	synaptotagmin 16	-0.698002	3.38944	3.68182	0.0619791	0.78061	NO	-0.293001	0.174683	0.167414	0.232438	-0.31651	-0.0936948	-0.312685	0.225721	0.159435	0.220499	-0.314231	0.151869	-0.325363
Tceal8	ENSRNOG00000028585	367909	transcription elongation factor A like 8	0.280073	6.03106	3.6571	0.0628249	0.78061	NO	0.0417137	-0.0151075	0.0946467	-0.0239515	-0.0389271	0.00359446	0.0165553	-0.0200545	-0.0589612	0.0465817	-0.0376893	0.0875146	0.0221067
Tmem151b	ENSRNOG00000019961	301253	transmembrane protein 151B	0.310337	5.68628	3.6849	0.0618748	0.78061	NO	-0.058947	0.0366863	-0.0448031	-0.027755	-0.0655998	-0.0399932	-0.0580547	0.0371623	0.0270481	0.00420613	-0.0678356	0.101343	-0.0678356
Vps26b	ENSRNOG00000047235	300472	VPS26 retromer complex component B	-0.248024	6.34045	3.68659	0.0618175	0.78061	NO	-0.0068166	0.0397205	0.1285	0.0994739	-0.183193	-0.09069	-0.169707	0.100494	0.024486	0.0279128	-0.0457307	0.00952152	-0.00197417
Xbp1	ENSRNOG00000010298	289754	X-box binding protein 1	-0.296531	6.10668	3.67787	0.0621135	0.78061	NO	-0.0812811	0.0652961	0.00898963	0.0592025	-0.134772	-0.012395	-0.0412965	0.0991317	0.0349433	0.0360719	-0.0568203	-0.00332018	-0.0633296
Yae1	ENSRNOG00000013438	306994	YAE1 maturation factor of ABCE1	0.342322	5.25282	3.6554	0.0628838	0.78061	NO	-0.0192957	0.0215291	-0.0530523	-0.046563	0.0815141	0.0379472	-0.0518661	-0.0201052	-0.0684062	-0.0257197	-0.0543644	0.112231	-0.0686682
Zbtb18	ENSRNOG00000004423	64619	zinc finger and BTB domain containing 18	-0.234211	8.19414	3.66429	0.0625777	0.78061	NO	-0.100573	-0.1242	-0.166348	-0.100995	-0.0750228	-0.0996619	-0.0239484	0.518661	0.286173	-0.118192	0.016639	-0.158659	0.00526305
	ENSRNOG00000064579			-2.12654	1.52551	3.70301	0.0612645	0.78061	NO
Rac2	ENSRNOG00000007350	366957	Rac family small GTPase 2	1.22916	2.3405	3.65175	0.0630099	0.781351	NO	-0.0303309	-0.0406764	-0.0353858	-0.0435728	-0.0373042	-0.034	0.198859	-0.0289056	-0.0451118	-0.0451118	-0.0451118	-0.0451118	-0.0451118
Rbm28	ENSRNOG00000005468	312182	RNA binding motif protein 28	0.345203	5.31709	3.65028	0.0630606	0.781351	NO	-0.101856	0.0704551	0.0482581	0.152665	-0.165714	-0.0668611	-0.120612	0.102333	0.0573826	0.034653	-0.112629	0.121983	-0.241455
Cadm3	ENSRNOG00000003365	360882	cell adhesion molecule 3	-0.263566	7.28357	3.64088	0.0633869	0.782684	NO	-0.407131	0.370973	0.480781	-0.0854062	-0.412539	-0.224192	-0.400733	0.285982	0.508276	-0.0253886	-0.441186	0.0729882	-0.437389
Cd14	ENSRNOG00000017819	60350	CD14 molecule	-2.79816	1.12751	3.6709	0.0633255	0.782684	NO	-0.000984019	-0.017892	-0.0275431	-0.0275431	-0.0264297	-0.0109045	-0.00156505	-0.0275431	-0.0275431	-0.0275431	-0.0275431	-0.0275431	0.140516
Clmp	ENSRNOG00000053239	286939	CXADR-like membrane protein	-0.436909	5.25519	3.64198	0.0633485	0.782684	NO	-0.296306	0.456786	-0.227488	-0.235047	-0.324835	-0.299032	-0.31683	0.55256	0.375947	-0.3277	-0.348662	0.46813	-0.287064
Rpl30	ENSRNOG00000032825	64640	ribosomal protein L30	0.1519	8.74056	3.64336	0.0633006	0.782684	NO	-0.00437285	-0.0122958	0.077882	-0.0834365	0.150486	-0.0292782	0.0983771	-0.153169	-0.00552474	-0.129563	-0.0995745	-0.0221931	0.657503
Brk1	ENSRNOG00000010184	679934	BRICK1 subunit of SCAR/WAVE actin nucleating complex	-0.198638	7.51813	3.60649	0.0645967	0.78297	NO	-0.117412	0.0752508	0.0417877	0.0243741	-0.23483	-0.134024	-0.0833715	0.285886	0.107334	0.111553	-0.0942444	-0.0195221	-0.155699
Calm2-ps2	ENSRNOG00000030871	686404	calmodulin 2, pseudogene 2	-0.182431	8.63256	3.61707	0.0642216	0.78297	NO
Cux1-ps1	ENSRNOG00000065301	681658	cut-like homeobox 1, pseudogene 1	2.11507	2.04482	3.62984	0.0637726	0.78297	NO
Fabp7	ENSRNOG00000000814	80841	fatty acid binding protein 7	0.400783	6.57461	3.61486	0.0643	0.78297	NO	0.142755	-0.182325	-0.205672	-0.205884	0.478716	0.373909	-0.108031	-0.202033	-0.208867	-0.234137	0.0631009	-0.198885	-0.0311661
Gatad1	ENSRNOG00000008613	500005	GATA zinc finger domain containing 1	0.326966	5.52752	3.61189	0.0644051	0.78297	NO	-0.0939016	0.168332	0.034329	0.00772488	-0.127648	-0.0947523	-0.153513	0.0513708	0.171735	0.219117	-0.163579	-0.0691184	-0.0980009
Igfbp6	ENSRNOG00000010977	25641	insulin-like growth factor binding protein 6	1.33755	2.16223	3.61713	0.0642197	0.78297	NO	-0.0593345	0.0384885	0.171648	-0.0854077	-0.0411769	-0.0617813	-0.0470929	-0.0160453	0.0751952	-0.088488	-0.084933	1.08308	-0.0833679
Itih3	ENSRNOG00000017689	50693	inter-alpha trypsin inhibitor, heavy chain 3	0.304432	7.55146	3.61317	0.0643596	0.78297	NO	1.69398	-0.212655	-0.248943	-0.271434	-0.230296	-0.218675	-0.218611	-0.26173	-0.271242	-0.264047	-0.249294	-0.238264	-0.147835
Lyar	ENSRNOG00000005374	289707	Ly1 antibody reactive	-0.492702	4.48564	3.60601	0.0646137	0.78297	NO	-0.0436051	0.0267147	0.0502141	-0.0183437	-0.0258668	0.00967959	-0.037832	0.0175821	-0.0180275	-0.0407914	0.0338674	0.120596	0.123339
Manbal	ENSRNOG00000031453	499934	mannosidase beta like	-0.293909	5.90568	3.6351	0.0635884	0.78297	NO	0.0460326	0.0633632	0.076496	-0.00573216	-0.0932287	-0.0337627	-0.0384231	-0.0351965	0.0279875	0.0405038	-0.0765789	0.0609626	0.00203448
Mapk1ip1	ENSRNOG00000016935	499280	mitogen-activated protein kinase 1 interacting protein 1	0.333038	5.36496	3.60713	0.0645739	0.78297	NO	-0.179639	0.0525248	-0.0273694	0.0496916	0.106407	-0.153065	-0.209789	0.0893586	-0.0339514	0.0894278	0.0448844	0.0530612	-0.233671
Mtpap	ENSRNOG00000016578	307050	mitochondrial poly(A) polymerase	0.496675	4.4036	3.61478	0.0643027	0.78297	NO	-0.0895273	0.0764594	0.018119	0.0874116	-0.124971	-0.100421	-0.110044	0.120255	0.0499034	-0.014012	0.00609119	-0.0576106	-0.091984
Nipsnap3b	ENSRNOG00000010332	313211	nipsnap homolog 3B	-0.575034	4.35301	3.61642	0.0642447	0.78297	NO	-0.151491	0.150763	-0.0069663	-0.044991	-0.132408	-0.0640509	-0.0940656	0.150682	0.202676	-0.0280491	0.000984753	0.117685	-0.130755
Oprk1	ENSRNOG00000007647	29335	opioid receptor, kappa 1	-0.594594	4.03741	3.6076	0.0645571	0.78297	NO	-0.129951	0.0599596	0.0693043	0.0933963	-0.132099	-0.0284801	-0.125938	0.072728	0.300676	0.00954257	-0.107134	0.233692	-0.153359
Ovol2	ENSRNOG00000006850	296201	ovo-like zinc finger 2	-1.47812	2.03283	3.60687	0.0645831	0.78297	NO	-0.0764774	-0.0724839	-0.0875342	-0.0897371	-0.0920295	-0.0698148	-0.0859512	0.398774	-0.0724538	-0.0972865	-0.0824034	0.00966146	-0.108866
Pou2f1	ENSRNOG00000003581	171068	POU class 2 homeobox 1	-0.586337	4.14221	3.60855	0.0645235	0.78297	NO	0.533568	0.0447957	0.00264548	0.0982028	-0.415679	0.074765	-0.44737	0.0465091	-0.0529451	-0.205505	-0.0990338	0.127547	-0.39046
Pus10	ENSRNOG00000054151	305583	pseudouridine synthase 10	-0.500495	4.4035	3.62099	0.0640834	0.78297	NO	-0.156781	0.136671	0.0912911	0.156918	-0.290843	-0.135474	-0.243563	0.232511	0.158061	0.168441	-0.168801	-0.025674	-0.301311
Slc25a22	ENSRNOG00000049944	309111	solute carrier family 25 member 22	-0.256235	6.65013	3.61183	0.0644071	0.78297	NO	-0.00728977	-0.00536344	-0.00728977	-0.00728977	-0.00728977	-0.00728977	-0.00728977	-0.00610041	-0.00728977	-0.00728977	-0.00728977	-0.00728977	-0.00728977
Sorl1	ENSRNOG00000064634	300652	sortilin related receptor 1	-0.196843	7.77933	3.63526	0.0635828	0.78297	NO
Sox8	ENSRNOG00000018841	302993	SRY-box transcription factor 8	0.50194	5.14746	3.60848	0.0645258	0.78297	NO	0.0938927	-0.159045	-0.126007	-0.0541239	0.193785	0.406906	-0.188427	-0.0896166	-0.174623	0.0796215	0.950718	-0.217969	-0.200327
St8sia5	ENSRNOG00000022691	364901	ST8 alpha-N-acetyl-neuraminide alpha-2,8-sialyltransferase 5	-0.478096	4.63388	3.60992	0.0644749	0.78297	NO	-0.318743	0.0449421	-0.0394482	0.365209	-0.333172	-0.323837	-0.342324	0.57497	0.0580348	0.0223997	-0.291031	0.554196	-0.362344
Tbx3	ENSRNOG00000008706	353305	T-box transcription factor 3	-2.40552	1.27971	3.62516	0.0639368	0.78297	NO	-0.0132487	-0.0113212	-0.00743151	-0.0115867	-0.0132487	-0.0132487	-0.010006	-0.0120586	-0.0132487	0.00466413	-0.0132487	-0.0132487	0.0986312
Xrcc5	ENSRNOG00000016105	363247	X-ray repair cross complementing 5	0.536344	4.43063	3.62258	0.0640275	0.78297	NO	-0.068361	-0.0151474	-0.0336165	-0.0934176	0.188338	-0.103466	-0.1972	0.084287	-0.0290637	-0.00243865	-0.111313	0.175177	-0.285705
Ecel1	ENSRNOG00000019447	60417	endothelin converting enzyme-like 1	0.798313	3.89967	3.59634	0.0649585	0.783141	NO	-0.106408	0.193782	0.194103	0.0680205	-0.113636	-0.120552	-0.0895684	-0.127925	-0.0654706	0.417627	-0.0868671	-0.110399	-0.0303124
Fbxo30	ENSRNOG00000014852	308283	F-box protein 30	0.675592	3.44157	3.59908	0.0648606	0.783141	NO	0.0188002	0.0873185	0.00878358	0.0383925	-0.0967042	0.0134424	-0.104304	-0.0275358	0.0800269	0.00468637	-0.00677951	-0.102491	0.0773891
G6pc1	ENSRNOG00000053448	25634	glucose-6-phosphatase catalytic subunit 1	-0.221173	6.42062	3.60113	0.0647874	0.783141	NO
Inf2	ENSRNOG00000028650	362790	inverted formin 2	0.415568	7.04004	3.59647	0.0649538	0.783141	NO
Rbm11	ENSRNOG00000029147	288321	RNA binding motif protein 11	-0.871003	3.40199	3.59764	0.0649121	0.783141	NO	-0.0922241	0.0633472	0.0716937	0.0236729	-0.0843749	-0.0782303	-0.0798061	0.0443525	0.117878	0.313918	-0.120122	-0.0264489	0.0112348
Sv2a	ENSRNOG00000021182	117559	synaptic vesicle glycoprotein 2a	-0.201843	7.97654	3.60286	0.0647257	0.783141	NO	-0.500193	0.448523	0.36181	0.00359445	-0.269725	-0.367373	-0.331562	0.158505	0.325547	-0.0347458	-0.371206	0.528884	-0.404343
Themis2	ENSRNOG00000012965	500561	thymocyte selection associated family member 2	1.8399	1.56022	3.59488	0.065011	0.783141	NO	-0.0571299	-0.035696	-0.0468724	-0.0345945	-0.0570753	-0.0576657	0.357747	-0.0202572	-0.0481626	-0.0537047	-0.066017	-0.066017	-0.066017
Col1a2	ENSRNOG00000011292	84352	collagen type I alpha 2 chain	-0.792295	5.26738	3.58298	0.0654382	0.783421	NO
Fam114a2	ENSRNOG00000002423	303155	family with sequence similarity 114, member A2	0.44078	4.96629	3.5918	0.0651211	0.783421	NO
Gamt	ENSRNOG00000024577	25257	guanidinoacetate N-methyltransferase	0.302701	5.91394	3.58115	0.0655043	0.783421	NO	0.211213	-0.161475	-0.192538	-0.204784	0.515436	-0.0878605	-0.0248446	-0.204193	-0.163974	-0.154854	0.682672	-0.208948	0.0759066
Ints14	ENSRNOG00000012469	300782	integrator complex subunit 14	-0.427841	4.72691	3.58176	0.0654822	0.783421	NO	-0.0109348	0.0535632	0.0805079	0.0111937	-0.191274	0.179499	-0.115347	0.0253255	0.110442	0.13103	0.273016	-0.0346138	-0.171438
Lrfn1	ENSRNOG00000019869	365222	leucine rich repeat and fibronectin type III domain containing 1	-0.375757	5.24719	3.58732	0.0652821	0.783421	NO	-0.119139	0.0962847	-0.0261142	-0.0180872	-0.146233	-0.0583043	-0.126911	0.213854	0.0808449	0.0731024	-0.0553102	0.000136405	-0.152997
Mapk11	ENSRNOG00000006984	689314	mitogen-activated protein kinase 11	-0.351492	5.18973	3.58845	0.0652413	0.783421	NO	-0.468422	0.267121	-0.0253584	0.0935725	-0.634535	-0.403641	-0.631069	1.08359	0.305053	-0.0624133	-0.55558	0.0230497	-0.572062
Npy	ENSRNOG00000046449	24604	neuropeptide Y	-0.217914	7.24452	3.58053	0.0655268	0.783421	NO	-0.0091069	-0.00672598	-0.00864138	-0.0105799	-0.00946837	-0.0105799	-0.0105799	-0.0105799	-0.0105799	-0.0105799	-0.0105799	-0.0105799	-0.0105799
Txndc15	ENSRNOG00000000133	307180	thioredoxin domain containing 15	0.250268	6.07851	3.58552	0.0653469	0.783421	NO	-0.155226	0.161865	0.1535	-0.117308	0.0293547	0.0655586	-0.129857	-0.106573	0.0993818	-0.0545962	0.0277771	0.0340132	-0.0755116
Umodl1	ENSRNOG00000001157	365544	uromodulin-like 1	2.26441	1.4727	3.58151	0.0654916	0.783421	NO	-0.0335688	-0.015271	-0.0170869	-0.0198644	-0.0198061	-0.0337469	-0.0300222	-0.0210156	0.0109989	-0.000613656	-0.0365225	-0.0365225	-0.0365225
Adgra1	ENSRNOG00000054955	309097	adhesion G protein-coupled receptor A1	0.392156	5.07491	3.56665	0.0660302	0.783514	NO	-0.139229	0.168434	0.0598318	-0.123472	-0.226406	-0.183082	-0.223114	0.338636	0.246032	-0.158868	-0.230702	0.367919	-0.230702
Ccdc9	ENSRNOG00000048848	684934	coiled-coil domain containing 9	-0.353429	5.43739	3.57377	0.0657713	0.783514	NO	-0.0547491	0.040708	0.0422772	-0.0076571	-0.0883668	-0.063834	0.0271228	0.0697727	0.091164	-0.0423949	-0.0721532	0.258994	-0.0337179
Cradd	ENSRNOG00000008507	314756	CASP2 and RIPK1 domain containing adaptor with death domain	0.73443	3.46016	3.55648	0.0664019	0.783514	NO	0.267836	-0.0983166	-0.113686	-0.187622	0.0856805	0.031493	0.343208	-0.0917339	-0.156184	-0.235347	0.0771788	-0.00546824	0.0795357
Errfi1	ENSRNOG00000058186	313729	ERBB receptor feedback inhibitor 1	-0.417319	4.65126	3.57201	0.0658354	0.783514	NO	-0.0672716	-0.0936026	-0.172003	-0.0498555	0.225628	0.324435	-0.0645744	-0.0323666	-0.0716739	-0.224114	-0.142193	0.479453	-0.162438
Junb	ENSRNOG00000067725	24517	JunB proto-oncogene, AP-1 transcription factor subunit	-0.747068	3.87796	3.57035	0.0658957	0.783514	NO	-0.208221	-0.00322891	0.156818	0.0913266	-0.239551	-0.245959	0.0188867	0.388698	-0.0801105	0.0781639	-0.305672	-0.0837081	-0.0349964
Kctd3	ENSRNOG00000002627	305055	potassium channel tetramerization domain containing 3	0.26551	6.02059	3.55624	0.0664107	0.783514	NO	-0.165208	0.0787631	0.134297	0.00985976	0.00205048	-0.055696	-0.240555	0.0356401	0.158575	0.0827866	-0.0863575	0.114217	-0.244068
Mgll	ENSRNOG00000014508	29254	monoglyceride lipase	-0.219934	7.7957	3.56011	0.0662689	0.783514	NO	0.58155	0.0233634	-0.297032	0.275153	-0.42252	-0.181526	-0.110888	-0.0107556	-0.226249	0.174223	0.554076	1.38866	0.0856512
Mospd2	ENSRNOG00000003350	363463	motile sperm domain containing 2	-0.602564	4.09836	3.56101	0.0662359	0.783514	NO	-0.0696562	0.0061121	0.103058	0.0317939	0.0158248	-0.0925245	-0.141678	0.0469539	-0.0485936	-0.0476163	0.0550057	-0.0255122	-0.0752049
Nbn	ENSRNOG00000008580	85482	nibrin	0.28566	5.68759	3.64297	0.0660712	0.783514	NO	-0.0299553	-0.00764651	-0.0429605	0.0735185	-0.048487	-0.00434511	-0.109185	0.0979912	-0.0369315	0.146438	-0.0171497	-0.0526018	0.051593
Nek10	ENSRNOG00000005883	305710	NIMA-related kinase 10	1.333	2.1399	3.561	0.0662364	0.783514	NO	-0.320411	0.146334	0.136958	0.146241	-0.332113	-0.32402	-0.0175792	0.317691	0.605927	0.404614	-0.298596	-0.225911	-0.332883
Ptgfr	ENSRNOG00000046468	25652	prostaglandin F receptor	2.80825	1.15092	3.57812	0.0656138	0.783514	NO	-0.0382293	0.00860772	-0.0319299	-0.00804607	-0.037477	-0.0369301	-0.0364554	-0.0277744	-0.0397066	0.103974	-0.0397066	-0.0397066	-0.0397066
Rbm33	ENSRNOG00000006718	362297	RNA binding motif protein 33	-0.392909	5.05428	3.5582	0.0663387	0.783514	NO	-0.131986	0.130519	0.0759315	0.179385	-0.271423	-0.0579821	-0.186454	0.120724	0.152716	0.231755	-0.0514415	0.146669	-0.228324
Sec11c	ENSRNOG00000017036	266758	SEC11 homolog C, signal peptidase complex subunit	0.269139	7.69396	3.56858	0.0659601	0.783514	NO	-0.226817	-0.166359	-0.212877	-0.277653	0.919141	0.132489	-0.140122	-0.207378	-0.234642	-0.198375	-0.179977	-0.196827	-0.225242
Tmem178a	ENSRNOG00000007907	362691	transmembrane protein 178A	-0.285628	6.445	3.56202	0.0661992	0.783514	NO	-0.370786	0.175776	-0.100186	-0.36821	-0.324307	-0.210676	-0.307127	0.961296	0.24372	-0.368702	-0.345176	0.156108	-0.0143364
Xpa	ENSRNOG00000009576	298074	XPA, DNA damage recognition and repair factor	0.791087	3.34664	3.56041	0.0662578	0.783514	NO	-0.0284553	0.0273903	-0.0210084	0.0564133	-0.015917	-0.031557	-0.101233	0.0295659	0.0184992	-0.0105213	0.0468717	-0.0642803	-0.0568433
Zfp94l1	ENSRNOG00000055608	102548695	zinc finger protein 94 like 1	-0.452727	4.77982	3.5673	0.0660066	0.783514	NO
Psrc1	ENSRNOG00000020013	691380	proline and serine rich coiled-coil 1	-1.24386	2.15086	3.55215	0.0665608	0.784639	NO	-0.105693	-0.0445417	0.0179462	-0.0276647	-0.106312	-0.107478	-0.0990103	0.328212	-0.0138932	-0.0699406	-0.0921823	-0.0807053	-0.118671
Chit1	ENSRNOG00000028072	289032	chitinase 1	-2.44887	1.41747	3.5324	0.0672906	0.785601	NO	-0.035805	-0.0132673	-0.0120765	-0.0265249	-0.0365031	-0.0154198	-0.0334371	-0.00794978	-0.0241729	-0.0431941	-0.0431941	-0.0431941	0.181235
Ddx51	ENSRNOG00000037480	304570	DEAD-box helicase 51	0.534967	4.33445	3.53167	0.0673181	0.785601	NO	-0.0718189	0.0630001	0.0201593	0.0250277	-0.0763222	-0.0448893	-0.0813894	0.0622451	0.0498226	0.00504399	-0.0772661	0.127912	-0.0558907
F2r	ENSRNOG00000048043	25439	coagulation factor II (thrombin) receptor	-0.960036	2.64946	3.53167	0.067318	0.785601	NO	0.0976552	0.0429479	-0.0320137	0.0111203	-0.0991717	0.0336559	-0.107047	-0.0428885	-0.0348708	0.117095	-0.0490558	0.235734	0.375085
LOC100910088	ENSRNOG00000054809	100910088	prolow-density lipoprotein receptor-related protein 1-like	-0.416555	5.71985	3.54159	0.0669499	0.785601	NO
LOC360998	ENSRNOG00000062590	360998	hypothetical LOC360998	-0.358012	5.73802	3.54527	0.0668141	0.785601	NO
Nell2	ENSRNOG00000006235	81734	neural EGFL like 2	-0.188825	9.39389	3.53065	0.067356	0.785601	NO	-0.622402	-0.052955	0.828481	0.350987	-0.547842	-0.194636	-0.608131	0.726449	0.360655	-0.300587	-0.676003	-0.192009	-0.539061
Spns2	ENSRNOG00000057040	100270678	SPNS lysolipid transporter 2, sphingosine-1-phosphate	-0.364316	5.06718	3.54164	0.0669482	0.785601	NO	-0.341271	0.0785325	-0.0197328	0.0966176	0.011876	-0.218009	-0.163379	0.246836	-0.017864	0.118268	0.338493	-0.0414681	-0.166531
Srrd	ENSRNOG00000000662	288717	SRR1 domain containing	-0.650929	3.58555	3.53767	0.0670949	0.785601	NO	-0.052081	0.0759456	-0.018553	0.07598	-0.145405	-0.0213431	-0.0913982	0.0969288	-0.0262493	0.179429	-0.0705907	0.107084	-0.186723
Syn1	ENSRNOG00000010365	24949	synapsin I	-0.197851	8.39808	3.54148	0.066954	0.785601	NO	-0.373749	0.202267	0.220137	0.0335041	-0.323963	-0.24495	-0.334345	0.446214	0.27596	-0.0149411	-0.32088	0.2286	-0.335353
Tmed2	ENSRNOG00000001053	65165	transmembrane p24 trafficking protein 2	0.208495	7.15871	3.53604	0.0671557	0.785601	NO	-0.087981	0.058294	0.0595109	-0.0664607	-0.0160792	-0.0367423	-0.0282653	0.0594264	0.0183265	-0.0758476	-0.028004	-0.00500591	-0.0793035
Vip	ENSRNOG00000018808	117064	vasoactive intestinal peptide	-0.560506	4.75689	3.54247	0.0669174	0.785601	NO	-0.00834708	0.19662	-0.0804671	-0.103166	-0.00853068	-0.0124182	0.0350861	-0.10094	-0.0928007	-0.0734586	-0.0791646	-0.0888645	-0.0393501
Zbtb49	ENSRNOG00000005633	305428	zinc finger and BTB domain containing 49	-0.938777	2.94516	3.53367	0.0672437	0.785601	NO	-0.0980781	0.0875171	0.0615946	0.0531738	-0.145965	-0.0619849	-0.131827	0.12246	0.0566386	0.0554846	-0.0739038	-0.0513774	-0.0607178
	ENSRNOG00000033330			-2.46667	1.30051	3.53151	0.0673241	0.785601	NO
Cip2a	ENSRNOG00000039183	360711	cellular inhibitor of PP2A	-1.96516	1.67379	3.52911	0.0674133	0.785617	NO	-0.0351599	-0.0353272	-0.0323574	-0.0340251	-0.0406817	-0.00514019	-0.0342697	0.048627	-0.0440275	-0.0440275	-0.0177342	-0.0155741	-0.0440275
Pnma2	ENSRNOG00000009815	305977	PNMA family member 2	-0.230618	6.919	3.52619	0.0675221	0.785617	NO	-0.176951	0.284539	-0.0600151	-0.00809435	-0.236404	-0.190346	-0.2099	0.210035	0.336229	0.0529643	-0.191046	0.0428082	-0.132007
Ptn	ENSRNOG00000011946	24924	pleiotrophin	-0.146859	9.07915	3.52655	0.0675089	0.785617	NO	0.30906	-0.358835	-0.407369	-0.485115	0.702905	0.934371	-0.398469	-0.106932	-0.464454	-0.556186	-0.160029	-0.544419	0.727522
Hspbap1	ENSRNOG00000002241	171460	HSPB1 associated protein 1	-1.35072	2.23771	3.51977	0.0677622	0.787307	NO	-0.0670812	0.0438395	0.0891321	0.104608	-0.118658	-0.0529064	0.0375288	0.015024	-0.0224293	-0.0114105	-0.00423141	-0.0326029	-0.163779
Lama2	ENSRNOG00000011134	309368	laminin subunit alpha 2	0.794857	2.95823	3.5179	0.0678324	0.787307	NO	0.398137	-0.00542402	-0.0437606	-0.0769638	-0.13439	-0.117268	-0.134422	-0.0147304	-0.0860785	-0.0336746	-0.15296	-0.114713	2.04677
Tpd52l1	ENSRNOG00000021478	689256	TPD52 like 1	0.282866	6.02933	3.51831	0.0678171	0.787307	NO	-0.364386	0.0549204	0.338824	0.424999	-0.349102	-0.336515	-0.314959	0.262509	0.999814	-0.252433	-0.355565	-0.416856	0.493885
Birc5	ENSRNOG00000050819	64041	baculoviral IAP repeat-containing 5	2.41416	1.34093	3.50075	0.0684796	0.787654	NO	-0.0465761	-0.0213965	-0.00723779	-0.00655782	-0.0393995	-0.0433838	-0.0107247	0.0227372	-0.0439601	-0.00885923	-0.0628639	0.0156618	-0.00664675
Cox11	ENSRNOG00000052096	103693419	cytochrome c oxidase copper chaperone COX11	-0.740563	3.25162	3.50329	0.0683831	0.787654	NO	-0.00716345	0.0800895	-0.0142289	0.0334612	-0.167924	-0.0807568	-0.0157753	0.106024	0.00748042	0.0990587	-0.0724294	0.0973455	-0.114931
Flywch2	ENSRNOG00000004461	108352059	FLYWCH family member 2	0.655594	3.58075	3.51333	0.0680043	0.787654	NO
Gatd1	ENSRNOG00000045795	309110	glutamine amidotransferase class 1 domain containing 1	-0.431949	4.48282	3.69923	0.0682624	0.787654	NO	-0.00845527	-0.00749199	-0.00845527	-0.00845527	-0.00845527	-0.00845527	-0.00845527	-0.00488677	-0.00845527	-0.00845527	-0.00845527	-0.00845527	-0.00845527
Gpr19	ENSRNOG00000007126	312787	G protein-coupled receptor 19	0.545383	3.87755	3.82386	0.0685248	0.787654	NO	-0.0728118	0.12817	-0.0138607	0.0739932	-0.245798	-0.0693327	-0.289648	0.238557	0.173751	0.0585219	-0.202939	0.158675	-0.302764
Hmox1	ENSRNOG00000014117	24451	heme oxygenase 1	1.51218	1.87889	3.51193	0.068057	0.787654	NO	-0.0171874	-0.0431301	-0.0619256	-0.0606918	-0.0535208	-0.021416	0.381449	-0.0433986	-0.0358101	-0.0541412	-0.0714136	-0.027908	0.137495
Lhfpl6	ENSRNOG00000014153	499615	LHFPL tetraspan subfamily member 6	-0.318888	5.68807	3.50269	0.0684058	0.787654	NO	1.23716	-0.297862	-0.307642	-0.356317	-0.0155954	0.0708962	-0.370324	0.034994	-0.392068	-0.446278	-0.338266	-0.45363	0.606404
Mgst1	ENSRNOG00000007743	171341	microsomal glutathione S-transferase 1	0.888077	2.93872	3.50545	0.0683016	0.787654	NO	0.288489	-0.102802	-0.117045	-0.113936	0.0811452	0.294649	-0.055051	-0.122743	-0.111763	-0.137606	0.106972	-0.101389	-0.11474
Pcnx2	ENSRNOG00000028580	307949	pecanex 2	-0.492514	4.9266	3.49671	0.0686329	0.787654	NO	-0.505964	0.319065	0.114783	0.354816	-0.505905	-0.194982	-0.506471	0.456077	0.308712	0.394961	-0.386467	0.183912	-0.465641
Samd1	ENSRNOG00000065861	102550189	sterile alpha motif domain containing 1	0.449956	4.78649	3.51482	0.0679481	0.787654	NO	-0.0680656	-0.00228062	-0.0311856	0.0287053	-0.00348279	-0.0187751	-0.0533625	0.0218568	0.00699265	0.0536857	9.53338e-05	-0.0543297	0.00718935
Slc22a18	ENSRNOG00000020562	309131	solute carrier family 22, member 18	-2.2268	1.34059	3.49838	0.0685693	0.787654	NO	0.00387257	-0.0322539	-0.0380025	-0.0400845	-0.041188	-0.0378634	0.109445	-0.0380734	-0.0434184	-0.0434184	-0.0434184	-0.0434184	0.405449
Tmcc3	ENSRNOG00000007713	314751	transmembrane and coiled-coil domain family 3	0.367838	5.5959	3.49765	0.0685973	0.787654	NO	0.191109	-0.166331	-0.338503	0.070922	-0.155616	-0.185803	2.13885	-0.294203	-0.084808	0.132302	-0.276814	-0.373651	-0.294034
Wdr53	ENSRNOG00000001754	498097	WD repeat domain 53	-0.763503	3.31529	3.50073	0.0684802	0.787654	NO	-0.0569029	0.0324453	0.0390302	0.0397987	-0.0259248	-0.0546786	-0.122132	0.0563588	-0.00317407	-0.00201331	0.00432516	-0.090742	-0.128497
Zfp358	ENSRNOG00000000974	360754	zinc finger protein 358	-0.599796	3.94285	3.50908	0.0681644	0.787654	NO	-0.0589845	0.00219407	0.0263553	-0.076884	0.124935	-0.0228363	-0.0553439	-0.0216307	0.0187066	-0.0870677	0.0152936	0.0666924	0.0808922
	ENSRNOG00000063232			1.58261	2.43954	3.49351	0.0687546	0.788419	NO
Ndufaf4	ENSRNOG00000007506	362495	NADH:ubiquinone oxidoreductase complex assembly factor 4	-0.430517	4.81791	3.48877	0.0689357	0.789596	NO	-0.134877	0.102675	0.0480401	0.137343	-0.183772	-0.158449	-0.118758	0.143791	-0.014345	0.324228	-0.0494161	0.0905713	-0.112024
Satb2	ENSRNOG00000010188	501145	SATB homeobox 2	-0.420545	4.86825	3.48793	0.0689676	0.789596	NO	-0.211487	-0.170302	-0.237475	-0.242548	-0.282247	-0.257614	-0.268674	1.27628	-0.193747	-0.204918	-0.302047	-0.181238	-0.238158
Canx	ENSRNOG00000003343	29144	calnexin	0.15578	8.15908	3.48532	0.0690676	0.790109	NO	-0.199444	0.197351	0.0978162	-0.0653788	-0.119073	-0.0710746	-0.031165	0.0499489	0.180992	-0.132716	0.202649	0.106914	-0.184463
LOC103691107	ENSRNOG00000065885	103691107	NADH dehydrogenase [ubiquinone] 1 beta subcomplex subunit 4 pseudogene	-0.94781	2.70356	3.48277	0.0691652	0.790594	NO
Cnih2	ENSRNOG00000020247	361705	cornichon family AMPA receptor auxiliary protein 2	-0.189117	7.75438	3.47973	0.069282	0.791296	NO	-0.350973	0.256887	0.300246	0.126765	-0.347299	-0.336953	-0.255793	0.237043	0.398153	0.328889	-0.42151	0.361839	-0.153522
Ptgds	ENSRNOG00000015550	25526	prostaglandin D2 synthase	-0.58932	9.57712	3.47792	0.0693516	0.79146	NO	-0.29587	-0.328494	-0.377334	-0.371397	1.69142	-0.293617	-0.211072	-0.365409	-0.374365	-0.346401	-0.250567	-0.363699	-0.121956
Dennd1a	ENSRNOG00000010526	311913	DENN domain containing 1A	-0.339208	5.42135	3.47463	0.069478	0.791658	NO	-0.00465543	0.170252	0.0624094	0.311531	-0.433989	-0.281634	-0.664815	0.317474	0.282018	0.414371	-0.257189	0.113759	-0.554601
Dmgdh	ENSRNOG00000023588	245961	dimethylglycine dehydrogenase	-2.623	1.21666	3.49937	0.0695262	0.791658	NO	-0.112101	-0.0266118	-0.0714236	-0.0921546	-0.110764	-0.094539	-0.109829	0.367826	-0.0642358	-0.0377619	-0.0408105	1.0661	-0.075974
Sez6l2	ENSRNOG00000027098	308988	seizure related 6 homolog like 2	-0.211445	7.75211	3.47316	0.0695349	0.791658	NO	-0.682086	0.473188	0.375202	0.407517	-0.642504	-0.632398	-0.641382	0.57796	0.482678	0.371499	-0.70072	0.529102	-0.667586
Cfap418	ENSRNOG00000026672	362483	cilia and flagella associated protein 418	0.257999	5.8669	3.45628	0.0701892	0.795654	NO
Eif4a1	ENSRNOG00000030628	287436	eukaryotic translation initiation factor 4A1	0.377642	5.23767	3.45541	0.0702231	0.795654	NO	-0.156663	0.0275324	0.172227	-0.0470554	0.0751004	-0.138833	-0.0567446	0.0195968	0.00714887	-0.0996837	0.198644	-0.0297579	-0.0471999
Gnai3	ENSRNOG00000019465	25643	G protein subunit alpha i3	0.350524	5.19024	3.4584	0.0701067	0.795654	NO	-0.0601685	0.0674859	-0.0212003	0.0327721	-0.170414	-0.126384	0.0456706	0.164592	-0.00154606	0.10688	0.00828212	0.0435682	0.0499393
LOC498826	ENSRNOG00000031060	498826	LRRGT00165	-2.32338	1.3405	3.45463	0.0702538	0.795654	NO	-0.0262637	-0.0113832	-0.0229219	-0.0207025	-0.0251227	-0.0279176	-0.0209468	-0.0104252	-0.0211928	-0.0306916	-0.0306916	-0.0306916	-0.0306916
Mtor	ENSRNOG00000009615	56718	mechanistic target of rapamycin kinase	-0.274457	5.84023	3.45408	0.0702751	0.795654	NO	-0.16284	0.139629	0.172606	0.215269	-0.344049	-0.164161	-0.340122	0.224884	0.142983	0.369774	-0.120416	0.174412	-0.309772
Pdzd2	ENSRNOG00000013140	65034	PDZ domain containing 2	-0.381347	5.42074	3.45477	0.070248	0.795654	NO	-0.45964	-0.0123078	-0.301952	1.03621	-0.0871711	-0.0418767	-0.462314	0.119448	-0.205617	0.631355	-0.357352	-0.440604	0.463927
Scrn1	ENSRNOG00000009636	502776	secernin 1	-0.191173	7.10292	3.4591	0.0700795	0.795654	NO	-0.151546	0.243108	0.305124	0.235823	-0.386663	-0.178959	-0.500755	0.13274	0.135107	0.0692736	0.132725	-0.235664	-0.461056
Armh4	ENSRNOG00000031849	361032	armadillo-like helical domain containing 4	0.592465	4.2561	3.45203	0.0703554	0.795933	NO	-0.200515	0.00153528	-0.1164	-0.129467	-0.115188	1.44501	-0.195492	-0.114364	-0.0831082	-0.0766637	0.714329	-0.138593	0.07094
Cdk14	ENSRNOG00000007151	362316	cyclin-dependent kinase 14	-0.242933	8.06724	3.44501	0.07063	0.798409	NO	-0.602048	0.408863	-0.257496	0.0880973	-0.754727	-0.0680745	-0.704385	0.97217	0.870158	0.646939	0.623906	0.694529	-0.464455
Prkd1	ENSRNOG00000004165	85421	protein kinase D1	1.44348	2.10572	3.44232	0.0707357	0.798973	NO	0.286527	-0.151587	-0.232894	1.0374	-0.276658	0.494536	-0.568665	-0.242615	-0.379581	-0.476694	-0.0287764	-0.473273	-0.412279
Snap25	ENSRNOG00000006037	25012	synaptosome associated protein 25	-0.163727	11.3202	3.43855	0.0708841	0.800018	NO	-0.841658	0.406543	0.626844	0.257741	-0.71951	-0.418059	-0.537782	0.71648	0.412809	0.348764	-0.983135	0.493919	-0.557805
Mettl17	ENSRNOG00000025512	305845	methyltransferase like 17	0.915168	2.69763	3.43589	0.0709892	0.800573	NO	-0.0621634	0.100734	0.0488153	0.0431344	-0.126074	-0.0706459	-0.156154	0.0738257	0.0675214	0.065322	-0.0829728	0.10528	0.0139467
Alkbh6	ENSRNOG00000025216	292780	alkB homolog 6	-0.522639	4.17532	3.42464	0.0714347	0.800585	NO	-0.0100375	-0.00669282	-0.0115107	-0.00984902	-0.0115107	-0.00874201	-0.0115107	-0.0115107	-0.0115107	-0.0115107	-0.0115107	-0.0115107	-0.0115107
Ccdc82	ENSRNOG00000005713	300359	coiled-coil domain containing 82	-0.327874	5.53369	3.42767	0.0713143	0.800585	NO	-0.247885	0.193275	0.0410678	0.0831431	-0.246722	-0.0886325	-0.0772696	0.158105	0.312296	0.219276	-0.146468	0.103442	-0.104204
Cep170b	ENSRNOG00000033688	500726	centrosomal protein 170B	-0.193103	7.13186	3.4153	0.0718069	0.800585	NO	-0.310898	0.271766	0.108336	-0.0378476	-0.330338	-0.296804	-0.332756	0.44245	0.221177	0.0995014	-0.242918	0.457795	-0.26341
Cryl1	ENSRNOG00000008989	290277	crystallin, lambda 1	-0.560853	4.09777	3.4149	0.071823	0.800585	NO	-0.103256	-0.0231367	0.00882814	-0.0732527	-0.0481788	0.159619	0.0242277	0.138447	0.019498	-0.0338201	-0.145651	0.0474784	-0.0442126
Drosha	ENSRNOG00000013451	310159	drosha ribonuclease III	-0.202536	6.68347	3.42474	0.0714308	0.800585	NO	-0.120834	0.0983082	0.0390411	0.131921	-0.191726	-0.0874362	-0.221994	0.163221	0.0558244	0.131528	-0.00627602	0.100248	-0.039675
Gbp2	ENSRNOG00000031743	171164	guanylate binding protein 2	-1.14034	2.25957	3.41779	0.0717077	0.800585	NO	-0.0219991	-0.0225093	-0.023474	-0.023474	-0.0223611	-0.0207021	0.0414448	-0.0175176	-0.023474	-0.023474	-0.023474	-0.023474	0.200514
Ide	ENSRNOG00000016833	25700	insulin degrading enzyme	0.448985	5.11096	3.42276	0.0715094	0.800585	NO	-0.0687914	0.179699	-0.00821246	-0.0292589	-0.187436	-0.1095	-0.291099	0.198804	0.181545	0.00340481	-0.156374	0.110166	-0.242751
Itpr1	ENSRNOG00000007104	25262	inositol 1,4,5-trisphosphate receptor, type 1	-0.226215	8.8425	3.42396	0.0714616	0.800585	NO	-0.498484	0.00129592	0.485762	0.906743	-0.601886	-0.494666	-0.0262169	0.303206	0.199185	0.0492941	-0.627652	0.510242	-0.204136
Lzts1	ENSRNOG00000011826	266711	leucine zipper tumor suppressor 1	-0.192418	7.37023	3.43167	0.071156	0.800585	NO	-0.44797	-0.043779	0.379733	0.591469	-0.454887	-0.444104	-0.0261012	0.470164	-0.345385	0.657946	-0.375149	-0.0196292	-0.284162
Map3k3	ENSRNOG00000061424	303604	mitogen activated protein kinase kinase kinase 3	-0.415479	5.00624	3.42175	0.0715497	0.800585	NO	-0.21604	0.0483509	0.165985	0.238429	-0.296924	-0.129952	0.153551	0.144433	0.00885924	0.267897	-0.0768095	-0.0464273	0.0746912
Mstn	ENSRNOG00000021294	29152	myostatin	2.6132	1.12805	3.41474	0.0718295	0.800585	NO	-0.0422829	0.00553971	-0.0418158	-0.0320916	-0.0392998	-0.0382056	-0.0405082	0.0051808	-0.0152273	-0.007826	-0.0437607	0.126955	-0.0437607
Ogdhl	ENSRNOG00000019955	290566	oxoglutarate dehydrogenase L	0.369215	5.20708	3.42542	0.0714036	0.800585	NO	0.0428135	0.143303	0.0625809	0.0172503	-0.193992	-0.0839729	-0.180237	0.0504638	-0.0213812	0.11165	-0.215921	0.192739	-0.277429
Pnma8a	ENSRNOG00000027944	361515	PNMA family member 8A	-0.364418	5.47101	3.4182	0.0716912	0.800585	NO	-0.183273	0.131589	0.194224	0.0783472	-0.177106	-0.17791	-0.166119	0.118154	0.152651	0.123039	-0.182172	0.016769	-0.0325678
Rps10	ENSRNOG00000000490	81773	ribosomal protein S10	-0.400535	5.71344	3.42823	0.071292	0.800585	NO	-0.0111073	0.0405943	0.00443426	-0.00880254	-0.0574016	-0.0469749	-0.0164294	0.0513498	-0.0155235	-0.0266302	-0.0996684	0.0798123	0.170516
Syn3	ENSRNOG00000026866	29130	synapsin III	-0.330626	5.72962	3.4205	0.0715994	0.800585	NO	-0.520401	0.457806	0.166624	0.408099	-0.651545	-0.231855	-0.649719	0.433384	0.515353	0.364441	-0.469695	0.140553	-0.50996
Ifrd2	ENSRNOG00000016150	300994	interferon-related developmental regulator 2	0.724417	3.3322	3.41087	0.0719842	0.80125	NO	-0.0774753	0.0376099	0.0608462	0.031116	-0.0586054	-0.0739452	-0.114336	0.0751508	0.0588236	0.0487681	-0.111182	-0.00471157	-0.00509872
Plag1	ENSRNOG00000008846	297804	PLAG1 zinc finger	-0.734843	3.45027	3.41045	0.0720011	0.80125	NO	-0.117869	0.0101707	0.0926752	0.18177	-0.1019	-0.129474	-0.109308	0.0791416	0.0396587	-0.00727903	-0.132276	0.10628	-0.0756715
Gfer	ENSRNOG00000013370	27100	growth factor, augmenter of liver regeneration	-0.555196	3.76128	3.46396	0.0721209	0.801337	NO	-0.0434573	0.119563	0.0139349	-0.0313863	-0.0398724	-0.0812056	-0.0542577	-0.0252787	0.106294	0.109391	-0.0686798	0.138247	0.00940984
Smap1	ENSRNOG00000049127	684800	small ArfGAP 1	-0.23455	7.45367	3.40866	0.0720731	0.801337	NO	-0.169796	0.108238	-0.0463308	-0.00158966	-0.276267	-0.180474	-0.291036	0.492163	0.108556	0.141915	0.0266991	0.0818964	-0.316106
Acot1	ENSRNOG00000055221	50559	acyl-CoA thioesterase 1	1.21142	2.16649	3.39246	0.0727265	0.802105	NO	-0.038675	-0.0258704	0.00634092	-0.069654	-0.0611451	0.24628	-0.0503993	-0.0439917	0.0321548	-0.0737178	0.913328	-0.0240739	-0.0292785
Adprh	ENSRNOG00000027260	25371	ADP-ribosylarginine hydrolase	0.292325	5.93462	3.34634	0.0746234	0.802105	NO	-0.0397146	0.110345	0.127755	-0.085608	-0.0198175	-0.00362942	-0.0578129	-0.0748991	0.0530234	-0.060084	-0.0444821	0.00710902	-0.157103
Atp1b2	ENSRNOG00000011227	24214	ATPase Na+/K+ transporting subunit beta 2	0.199395	7.45948	3.33016	0.0753023	0.802105	NO	1.5247	-0.0781129	-0.152612	-0.3636	-0.311234	-0.11711	-0.284507	-0.249632	-0.0409739	-0.394735	-0.29626	-0.0938245	0.246334
Bcl10	ENSRNOG00000042389	83477	BCL10, immune signaling adaptor	-0.530616	4.16591	3.34688	0.0746012	0.802105	NO	-0.0954758	0.0807524	0.0826447	0.000488852	-0.109472	-0.13733	-0.0836854	0.127489	0.0554288	0.110463	-0.136168	-0.0390133	-0.0344326
Bcorl1	ENSRNOG00000005076	302810	BCL6 co-repressor-like 1	-0.418041	4.83303	3.36241	0.0739565	0.802105	NO	-0.0245463	0.00945763	-0.0069077	0.0279428	-0.0306391	-0.0947132	-0.115888	0.101067	0.0563551	-0.00161744	-0.0744269	0.100819	-0.03067
Brd4	ENSRNOG00000006770	362844	bromodomain containing 4	0.179502	7.34402	3.36079	0.0740233	0.802105	NO	-0.200337	0.184792	0.12818	0.185346	-0.390581	-0.154209	-0.242896	0.244146	0.272297	0.283952	-0.0736661	0.116125	-0.141066
Brinp3	ENSRNOG00000002811	286901	BMP/retinoic acid inducible neural specific 3	0.483796	4.72197	3.38366	0.0730844	0.802105	NO	-0.171624	0.326272	-0.279963	-0.0180266	-0.742443	1.43822	-0.775944	0.285463	1.10222	0.0797558	-0.159831	-0.562898	-0.770791
Camk2d	ENSRNOG00000011589	24246	calcium/calmodulin-dependent protein kinase II delta	-0.349852	5.02814	3.32678	0.0754447	0.802105	NO	-0.261309	0.307942	0.383988	0.234148	-0.606423	-0.237668	0.0524531	0.0978645	0.407429	1.00846	-0.471803	-0.566216	-0.534853
Ccdc117	ENSRNOG00000010706	498404	coiled-coil domain containing 117	1.06929	2.6347	3.36826	0.0737151	0.802105	NO	-0.0425229	0.0253472	-0.0125478	-0.0252468	0.0191865	0.0565345	-0.0280855	-0.00967124	0.014069	-0.0249911	0.0833705	-0.0324422	0.0677876
Ccnyl1	ENSRNOG00000023807	316452	cyclin Y-like 1	0.499748	4.45677	3.31226	0.0760608	0.802105	NO	-0.201039	-0.0708851	-0.0795367	0.234494	0.167722	-0.159046	-0.293993	0.140302	-0.0765093	0.100299	0.0223762	-0.161898	-0.190303
Cert1	ENSRNOG00000015686	365652	ceramide transporter 1	0.243738	6.29226	3.38693	0.0729511	0.802105	NO
Cetn4	ENSRNOG00000026162	688611	centrin 4	1.03711	2.49965	3.37467	0.073452	0.802105	NO	-0.0260271	-0.0154125	-0.0163195	-0.0160427	-0.0226873	-0.0232544	-0.0227803	-0.00815328	-0.0260271	-0.0260271	-0.0260271	-0.0260271	-0.0260271
Clstn3	ENSRNOG00000011156	171393	calsyntenin 3	-0.393331	4.68199	3.34151	0.0748253	0.802105	NO	-0.497545	0.519675	0.295	0.0475356	-0.46525	-0.295781	-0.427447	0.255507	0.526057	0.0209512	-0.462215	0.779859	-0.35828
Cnot8	ENSRNOG00000002630	363603	CCR4-NOT transcription complex, subunit 8	-0.250955	5.96406	3.31236	0.0760567	0.802105	NO	-0.10859	0.0319922	0.0605563	-0.010508	-0.107205	-0.0576796	0.210992	0.0567031	0.128601	0.0702363	0.103381	-0.0243285	-0.0244324
Col6a2	ENSRNOG00000001254	361821	collagen type VI alpha 2 chain	-0.884791	3.19419	3.3301	0.0753046	0.802105	NO	-0.123818	0.136089	-0.119996	0.0263072	-0.130313	-0.128711	-0.126992	0.222982	-0.0980086	-0.00861728	-0.120138	-0.0765742	0.665897
Crb3	ENSRNOG00000070099	301112	crumbs cell polarity complex component 3	-2.61328	1.15058	3.37003	0.0736423	0.802105	NO	-0.0427201	0.0186843	-0.0433516	0.0216146	-0.0395938	-0.0580682	-0.0338212	-0.0191723	0.0187297	0.0546657	-0.0664197	-0.037903	-0.0664197
Cyth3	ENSRNOG00000001065	116693	cytohesin 3	-0.459042	4.77105	3.33858	0.0749483	0.802105	NO	-0.166515	0.111787	0.0636818	-0.0793049	-0.225067	-0.251818	-0.208044	0.393049	0.103181	-0.129603	-0.280074	1.06929	0.474878
Ddx24	ENSRNOG00000009166	373065	DEAD-box helicase 24	-0.166735	7.74625	3.38222	0.0731431	0.802105	NO	-0.378935	0.436999	0.192757	0.116529	-0.368224	-0.366762	-0.38746	0.178162	0.655357	0.0453699	-0.258691	0.325085	-0.313711
Dennd10	ENSRNOG00000010230	308009	DENN domain containing 10	0.265875	6.00398	3.36264	0.073947	0.802105	NO
Depdc7	ENSRNOG00000012262	295971	DEP domain containing 7	1.12585	2.69844	3.32628	0.0754658	0.802105	NO	-0.0502038	-0.111897	-0.143673	-0.143354	0.536669	-0.0302677	-0.119855	-0.115184	-0.128259	-0.14799	-0.0326381	-0.130236	0.00430213
Eef1akmt4	ENSRNOG00000029529	102551435	EEF1A lysine methyltransferase 4	1.42553	2.02186	3.32738	0.0754194	0.802105	NO	0.000860228	0.045975	0.00765286	0.0639763	-0.108778	0.0412195	0.00731917	-0.0174797	-0.0167112	-0.00585758	-0.0578278	-0.0168127	0.0197909
Entpd6	ENSRNOG00000007427	85260	ectonucleoside triphosphate diphosphohydrolase 6	0.342385	5.57988	3.38681	0.0729562	0.802105	NO	-0.242858	0.275395	0.120389	0.111273	-0.348588	-0.206296	-0.288936	0.213371	0.403233	0.181784	-0.222885	0.260768	-0.307604
Epha3	ENSRNOG00000030285	29210	Eph receptor A3	-1.80883	1.45421	3.3776	0.073332	0.802105	NO	-0.487524	0.223592	0.350982	0.434414	-0.497135	-0.50688	-0.503709	0.575024	-0.148203	-0.239391	-0.497409	0.449137	-0.506475
Fabp3	ENSRNOG00000012879	79131	fatty acid binding protein 3	-0.305949	6.35913	3.31084	0.0761214	0.802105	NO	-0.112157	0.054543	0.0607025	-0.0280724	-0.0508907	-0.116078	-0.0356541	0.133941	-0.0175719	-0.116058	-0.201159	0.23591	-0.0594072
Flrt3	ENSRNOG00000004874	366205	fibronectin leucine rich transmembrane protein 3	0.309188	5.94962	3.33727	0.075003	0.802105	NO	-0.332062	0.180101	0.0737204	0.288529	-0.297675	-0.0505775	-0.388231	0.233182	0.192355	0.397339	-0.255283	0.311414	-0.394835
Gad2	ENSRNOG00000018200	24380	glutamate decarboxylase 2	0.446154	5.43392	3.37974	0.0732443	0.802105	NO	-0.501339	0.673781	0.754016	0.69799	-0.42725	-0.443721	-0.333092	-0.651481	-0.575974	0.73497	-0.454472	2.05986	-0.482103
Grin1	ENSRNOG00000011726	24408	glutamate ionotropic receptor NMDA type subunit 1	-0.146961	8.02746	3.32029	0.0757196	0.802105	NO	-0.93719	0.519015	0.631068	0.812477	-0.914192	-0.737784	-0.904621	0.699299	0.587995	0.606154	-0.881551	0.471692	-0.873387
Harbi1	ENSRNOG00000067931	690164	harbinger transposase derived 1	-0.970155	2.57712	3.35761	0.074155	0.802105	NO	-0.0302461	0.0291984	-0.0278952	-0.0362764	0.00724582	0.0324717	-0.0398293	0.00760282	0.021194	0.0597329	0.148331	-0.0361571	-0.00468698
Ildr2	ENSRNOG00000025151	685277	immunoglobulin-like domain containing receptor 2	-0.371364	5.96459	3.33868	0.074944	0.802105	NO	0.00371188	0.0492263	0.581642	-0.15173	-0.517556	-0.178922	-0.514401	0.519294	0.471431	-0.503916	-0.502055	-0.192477	-0.308958
Inpp5a	ENSRNOG00000017635	365382	inositol polyphosphate-5-phosphatase A	-0.405682	4.9496	3.30996	0.0761592	0.802105	NO	-0.0331693	0.0940827	-0.0508579	0.122405	-0.141696	-0.201799	-0.261441	0.176764	0.0729967	0.124414	-0.185268	0.0781903	-0.0254661
Iqgap1	ENSRNOG00000012002	361598	IQ motif containing GTPase activating protein 1	0.669739	3.65811	3.34993	0.0744741	0.802105	NO	-0.163325	0.0203746	0.0109004	0.0179451	-0.174742	-0.115009	-0.278224	0.439395	-0.0744551	-0.0588158	-0.138887	0.0235209	0.233485
Lcmt1	ENSRNOG00000014565	361643	leucine carboxyl methyltransferase 1	-0.293554	5.85637	3.32244	0.0756285	0.802105	NO	-0.229167	0.15626	0.232987	0.190925	-0.251871	-0.152438	-0.250333	0.109521	0.238722	0.130467	-0.150429	0.107684	-0.302115
Ldha	ENSRNOG00000013009	24533	lactate dehydrogenase A	-0.206094	8.46541	3.33693	0.0750173	0.802105	NO	-0.224024	0.0874979	0.130763	-0.1276	-0.113938	-0.131055	0.0827069	0.217826	0.209712	0.0346261	-0.159641	-0.21417	0.0810257
LOC100910017	ENSRNOG00000033024	100910017	60S ribosomal protein L31-like	0.183374	8.17683	3.31538	0.0759279	0.802105	NO
LOC103693502	ENSRNOG00000066982	103693502	zinc finger protein 431-like	-2.19915	1.86127	3.36346	0.0739129	0.802105	NO
Lztr1	ENSRNOG00000001870	360745	leucine zipper like post translational regulator 1	-0.334706	5.4762	3.31148	0.0760942	0.802105	NO	0.106904	0.0491477	-0.00635025	-0.0380051	-0.0659237	-0.064118	-0.0777316	0.014359	-0.00687966	0.00693377	-0.0291341	0.00830041	-0.108773
Map4k4	ENSRNOG00000014013	301363	mitogen-activated protein kinase kinase kinase kinase 4	0.26819	8.34507	3.33423	0.075131	0.802105	NO	-0.0803599	-0.182189	-0.243182	-0.186035	0.457977	0.423716	0.0299717	-0.109427	-0.428337	-0.201396	1.65666	-0.0984013	-0.257053
Mapre2	ENSRNOG00000049681	679221	microtubule-associated protein, RP/EB family, member 2	-0.155986	8.13825	3.38605	0.072987	0.802105	NO
Mmel1	ENSRNOG00000012593	313755	membrane metallo-endopeptidase-like 1	-1.80181	1.82318	3.38864	0.0728816	0.802105	NO	-0.0303874	0.0917054	-0.063729	0.0563195	-0.0931623	-0.0836898	-0.0966204	0.000253749	0.215519	-0.0363807	-0.0998911	0.00928393	-0.0998911
mrpl9	ENSRNOG00000020869	310653	mitochondrial ribosomal protein L9	0.387158	4.96941	3.34529	0.0746675	0.802105	NO	-0.0430457	0.0527751	0.000833839	0.0339434	-0.0723434	-0.056399	-0.0569192	0.0643686	0.033313	-0.031749	0.0260377	0.00377942	-0.117486
Nol12	ENSRNOG00000010209	362955	nucleolar protein 12	-0.716144	3.2634	3.36016	0.0740495	0.802105	NO	-0.0898624	0.0552579	0.0392554	0.00520906	-0.0456816	-0.0139956	-0.0579951	0.0400354	0.0469918	0.0257222	-0.0397414	0.058644	0.207256
Parp1	ENSRNOG00000003084	25591	poly (ADP-ribose) polymerase 1	-0.275428	5.88888	3.32507	0.0755171	0.802105	NO	-0.211208	0.0569445	0.063051	0.098054	-0.204736	-0.142203	0.106089	0.232047	0.0489164	-0.0121883	-0.168249	0.196171	-0.248415
Pdia3	ENSRNOG00000015018	29468	protein disulfide isomerase family A, member 3	0.233207	6.35094	3.33682	0.075022	0.802105	NO	-0.0572535	0.130708	0.0724326	0.038629	-0.248537	-0.0179849	-0.00139245	0.0732183	0.0788449	-0.0322958	0.233259	0.0203497	-0.254992
Pkib	ENSRNOG00000000811	24678	cAMP-dependent protein kinase inhibitor beta	0.746488	3.38579	3.34268	0.0747766	0.802105	NO	-0.177838	0.113928	-0.186125	-0.177131	-0.170836	-0.180276	0.3427	0.338723	0.549108	-0.167059	-0.176053	-0.166414	-0.143103
Polr2e	ENSRNOG00000013545	690966	RNA polymerase II, I and III subunit E	0.296976	6.00548	3.3629	0.0739361	0.802105	NO	-0.0582542	0.0384657	0.0694705	-0.0985617	0.0493653	-0.0685605	0.075911	-0.0315731	0.053832	-0.124243	-0.0539752	0.0735546	0.408707
Ppia	ENSRNOG00000027864	25518	peptidylprolyl isomerase A	2.44024	1.69085	3.33904	0.074929	0.802105	NO	-0.0418326	0.0309419	-0.0280189	0.00591883	-0.0891888	-0.0419377	-0.0178439	0.120854	0.0381801	0.0971766	-0.0521962	0.0432201	-0.139695
Ppie	ENSRNOG00000014762	298508	peptidylprolyl isomerase E	0.424837	4.67998	3.33548	0.0750781	0.802105	NO	-0.0589142	0.071257	0.0418794	0.0149989	-0.0782366	-0.0505452	-0.0950381	0.0461541	0.165255	0.0295016	-0.0952377	-0.0392474	0.0286529
Ppm1e	ENSRNOG00000024730	360593	protein phosphatase, Mg2+/Mn2+ dependent, 1E	-0.901527	3.02634	3.3158	0.07591	0.802105	NO	-0.458742	0.267369	0.661363	-0.569947	-0.788746	-0.141604	0.174648	0.811649	0.657639	0.152979	-0.455372	0.359163	-0.712563
Rab18	ENSRNOG00000018972	307039	RAB18, member RAS oncogene family	0.206415	7.37732	3.34507	0.0746768	0.802105	NO	-0.0350628	0.0428155	0.0727984	0.0326747	-0.103598	-0.0999076	-0.144414	0.112201	0.0345822	0.00517237	-0.0465465	0.0779677	-0.180723
Rb1	ENSRNOG00000016029	24708	RB transcriptional corepressor 1	-0.415097	5.03438	3.3679	0.07373	0.802105	NO	0.0348502	0.102699	0.0283345	0.0131805	-0.172568	-0.142209	-0.167508	0.126136	-0.0611924	0.171717	-0.0617103	-0.028124	-0.0176243
Rnaset2	ENSRNOG00000013190	292306	ribonuclease T2	0.367077	5.2656	3.30972	0.0761695	0.802105	NO	-0.0196429	-0.1423	-0.197369	-0.198973	-0.103704	0.039618	2.23302	-0.224083	-0.199621	-0.198118	-0.0249638	-0.23142	0.130561
Rnpep	ENSRNOG00000006720	81761	arginyl aminopeptidase	-0.290414	5.84127	3.36767	0.0737393	0.802105	NO	0.0626868	0.0989554	0.159358	-0.0220018	-0.197077	-0.0346062	-0.2247	0.035727	0.140598	0.0187163	-0.135835	0.0897266	0.0560166
Rps21	ENSRNOG00000060449	81775	ribosomal protein S21	0.14098	9.18012	3.39904	0.0724602	0.802105	NO	-0.0934969	0.0924712	-0.0110334	0.0300292	-0.0750112	-0.0785961	-0.0968389	0.0727073	0.0824388	0.122077	-0.0226289	0.098789	-0.120088
Rxfp1	ENSRNOG00000024120	295144	relaxin family peptide receptor 1	-0.740927	3.39427	3.3355	0.0750776	0.802105	NO	-0.222929	-0.0347273	0.0736002	-0.0663372	-0.228027	-0.217863	-0.225464	0.686212	-0.213866	-0.213573	-0.198036	0.346841	-0.236046
Slc25a29	ENSRNOG00000004351	314441	solute carrier family 25 member 29	0.493988	4.08744	3.60983	0.0754639	0.802105	NO	0.102981	0.001874	-0.0199747	-0.0336035	0.00780184	-0.0605352	-0.0881501	-0.0018323	0.0376883	-0.0479902	-0.0270808	0.099808	-0.134198
Slc26a4	ENSRNOG00000058692	29440	solute carrier family 26 member 4	-2.05843	1.43602	3.30983	0.0761646	0.802105	NO	-0.11141	-0.0920444	-0.0985723	-0.118864	-0.105405	-0.115539	-0.122508	0.544906	0.0274694	-0.0665215	-0.105827	-0.108126	-0.132352
Slc30a3	ENSRNOG00000006204	366568	solute carrier family 30 member 3	-0.392381	6.19807	3.38392	0.0730739	0.802105	NO	-0.12067	-0.0489034	-0.169157	-0.174106	-0.115121	-0.128437	-0.0696576	0.634363	-0.162032	-0.196422	-0.165351	-0.123854	0.0925443
Sptbn1	ENSRNOG00000005434	305614	spectrin, beta, non-erythrocytic 1	-0.149019	9.52007	3.40318	0.0722934	0.802105	NO	-0.235872	0.23276	0.116918	0.365055	-0.434103	-0.387419	-0.859552	0.444694	0.281367	0.361813	0.0106847	0.0046545	0.555175
Swi5	ENSRNOG00000022860	499779	SWI5 homologous recombination repair protein	0.473085	4.22495	3.32077	0.0756991	0.802105	NO	-0.111952	0.0643406	0.0550028	-0.114407	0.0659213	-0.120778	0.0529766	0.0170513	0.0547797	-0.129238	-0.0787828	0.0638278	0.310266
Tbc1d13	ENSRNOG00000015970	499768	TBC1 domain family, member 13	-0.476232	4.32624	3.36156	0.0739914	0.802105	NO	-0.0027531	0.0345873	-0.00600405	-0.0060303	-0.0722373	-0.0253352	-0.0769094	0.0474825	0.0286758	0.0155872	0.0326616	0.0237539	-0.0722842
Tet2	ENSRNOG00000023579	310859	tet methylcytosine dioxygenase 2	0.372864	5.29681	3.32627	0.0754661	0.802105	NO	0.0655637	0.155107	0.117407	0.145653	-0.269263	-0.033916	-0.288347	-0.0251231	-0.0508713	0.132293	-0.0136506	0.291291	-0.0524802
Tex264	ENSRNOG00000013201	300988	testis expressed 264	-0.339622	5.84195	3.37685	0.0733627	0.802105	NO	-0.0115799	0.0629312	0.0148045	-0.0943535	-0.0154488	-0.0344772	-0.119999	0.0687315	-0.00727746	-0.0456447	-0.0715268	0.108655	-0.0274189
Tirap	ENSRNOG00000021420	680127	TIR domain containing adaptor protein	-1.30288	2.15049	3.36221	0.0739645	0.802105	NO	-0.00503246	-0.0204172	-0.0376218	-0.0334547	-0.0267286	-0.0101265	0.00207729	-0.0297942	-0.0244348	-0.0254897	-0.0434565	-0.0434565	0.0126522
Trh	ENSRNOG00000011824	25569	thyrotropin releasing hormone	1.8422	1.78039	3.38708	0.0729451	0.802105	NO	-0.0442073	0.023821	-0.043412	-0.0402885	-0.0269786	-0.0493624	-0.0344278	0.0105024	-0.0319103	-0.042494	-0.0341549	-0.0604913	-0.0604913
Trim3	ENSRNOG00000018356	83616	tripartite motif-containing 3	-0.332819	5.8776	3.36103	0.0740134	0.802105	NO	-0.29142	0.148338	-0.0378295	-0.0271503	-0.128124	-0.260825	-0.233331	0.425046	0.0492396	0.0290741	-0.236876	0.237482	-0.123949
Trim54	ENSRNOG00000006146	362708	tripartite motif-containing 54	-0.633107	3.57985	3.36846	0.073707	0.802105	NO	-0.0776783	-0.0735538	-0.0957704	-0.0826748	-0.0816351	-0.0720582	-0.0488197	0.395328	-0.0657517	-0.0809449	-0.0995451	-0.072457	-0.069483
Txlna	ENSRNOG00000048242	682457	taxilin alpha	-0.417513	4.94163	3.35608	0.0742185	0.802105	NO	-0.0731371	0.0831177	0.0149272	0.0628917	-0.11326	-0.0368832	-0.113103	0.0528267	0.124378	0.0227914	0.177386	0.0989612	-0.062389
Vamp7	ENSRNOG00000008372	85491	vesicle-associated membrane protein 7	0.215681	6.76697	3.31488	0.0759492	0.802105	NO	-0.0533391	0.043973	-0.0226108	0.031145	-0.104312	0.0194015	-0.0555197	0.103551	-0.0196211	0.0235028	0.09384	0.0284873	-0.190782
Zfp667	ENSRNOG00000033906	308326	zinc finger protein 667	0.422998	5.20632	3.39309	0.0727012	0.802105	NO	-0.235862	0.226394	0.131084	0.260008	-0.282948	-0.230584	-0.310366	0.10136	0.523275	0.267268	-0.271962	-0.16396	-0.253714
	ENSRNOG00000069624			1.06518	2.64713	3.39245	0.072727	0.802105	NO
	ENSRNOG00000069050			-0.60692	3.66115	3.33889	0.0749352	0.802105	NO
Ankdd1a	ENSRNOG00000015554	100362785	ankyrin repeat and death domain containing 1A	-0.815373	3.11654	3.30636	0.0763128	0.803024	NO	-0.0807617	-0.00774926	0.0405384	0.184391	-0.0833386	0.00256427	-0.0866986	-0.0419896	-0.0345396	0.118205	-0.0866986	0.0129475	-0.0866986
Ankrd27	ENSRNOG00000052814	361555	ankyrin repeat domain 27	-0.501586	4.50707	3.29862	0.0766449	0.803798	NO	-0.132002	-0.0214938	0.000669052	0.0519058	-0.245086	-0.0825834	-0.197067	0.478846	-0.0681842	0.0551335	-0.135025	0.010258	-0.118632
Cd24	ENSRNOG00000000321	25145	CD24 molecule	-0.322177	6.16197	3.30281	0.0764649	0.803798	NO	0.226298	-0.0526069	-0.0938414	-0.0681279	-0.057893	-0.0597418	-0.0529503	0.088003	-0.101837	-0.0668261	-0.0656712	0.234064	0.0349906
Fam20c	ENSRNOG00000001314	304334	FAM20C, golgi associated secretory pathway kinase	-0.338047	5.4575	3.29984	0.0765922	0.803798	NO	-0.0655613	0.224287	0.0539747	0.0269216	-0.296603	-0.114158	-0.108813	0.121149	0.114234	-0.0357646	-0.270692	0.35072	-0.257491
Lars2	ENSRNOG00000004760	363172	leucyl-tRNA synthetase 2, mitochondrial	0.459124	4.30567	3.30023	0.0765756	0.803798	NO	-0.0912452	0.105929	0.0272855	0.214105	-0.215951	-0.0914034	-0.134231	0.0578954	0.162343	0.28315	-0.0204224	0.0189726	-0.208122
Mrpl39	ENSRNOG00000047563	684304	mitochondrial ribosomal protein L39	0.466195	4.60574	3.2981	0.0766672	0.803798	NO	-0.00381561	0.0204019	0.0215059	-0.0161844	-0.00956664	-0.00905346	-0.0097755	-0.00835556	0.030887	-0.0641859	0.0558791	-0.0357219	-0.0304118
Ccdc43	ENSRNOG00000002748	360637	coiled-coil domain containing 43	0.746925	3.41804	3.29499	0.0768009	0.80461	NO	-0.0581342	0.0466741	0.0320623	-0.00884432	-0.0818908	-0.0575786	-0.076876	0.113775	0.0451679	0.0304412	-0.120878	-0.00716996	-0.019506
Abhd12	ENSRNOG00000036934	499913	abhydrolase domain containing 12, lysophospholipase	-0.207569	7.13926	3.28994	0.0770189	0.805224	NO	-0.143888	0.10452	0.019253	0.0194974	-0.381711	0.0961689	0.763848	0.0348408	0.0495957	0.143178	0.0408122	0.135655	-0.46284
Arhgef28	ENSRNOG00000016544	361882	Rho guanine nucleotide exchange factor 28	0.380422	4.98692	3.28334	0.0773048	0.805224	NO	0.485704	-0.178655	-0.548372	-0.313287	-0.277179	0.435216	-0.554502	0.680932	-0.332793	0.287	1.35745	-0.192378	-0.443798
Bmpr1a	ENSRNOG00000052469	81507	bone morphogenetic protein receptor type 1A	0.655694	3.77026	3.28792	0.0771064	0.805224	NO	0.53141	-0.0464265	-0.0877555	-0.0663816	-0.0761248	0.0485963	-0.219167	-0.113909	-0.0737286	-0.0499586	0.0534411	-0.089962	-0.0769664
Elmod1	ENSRNOG00000009054	315670	ELMO domain containing 1	0.149268	8.9421	3.27518	0.0776598	0.805224	NO	-0.631885	0.275481	0.210754	1.10312	-0.601836	-0.60932	-0.588994	0.353556	0.181975	0.0743721	-0.633966	0.73251	-0.476712
Gca	ENSRNOG00000007359	295647	grancalcin	1.28052	2.05775	3.28933	0.0770453	0.805224	NO	0.167394	-0.0253618	-0.0784313	-0.10707	0.0798409	-0.0659274	-0.161207	0.0317028	0.0058434	-0.0447767	0.030517	-0.0921537	-0.18907
Gle1	ENSRNOG00000015237	362098	GLE1 RNA export mediator	0.463726	4.26159	3.27657	0.0775991	0.805224	NO	-0.122645	0.0350342	0.0586156	0.102944	-0.111702	-0.0715392	-0.09351	0.139715	-0.0262052	0.0442752	-0.123334	-0.00541901	-0.131914
Hapln2	ENSRNOG00000018870	64057	hyaluronan and proteoglycan link protein 2	0.687674	4.68271	3.28659	0.0771639	0.805224	NO	-0.297036	-0.298568	-0.346356	-0.347785	1.62456	-0.303102	-0.298784	-0.332939	-0.33481	-0.334787	-0.310659	-0.32517	-0.178004
Lrg1	ENSRNOG00000049918	367455	leucine-rich alpha-2-glycoprotein 1	-1.43649	2.33046	3.27895	0.0774957	0.805224	NO	-0.023985	-0.0196707	-0.0196359	-0.0171403	-0.0232338	-0.0199151	-0.0254602	-0.00520433	-0.0254602	-0.0254602	-0.0254602	0.00294055	0.142564
Mgat4c	ENSRNOG00000004149	299756	MGAT4 family, member C	-0.810817	3.19471	3.27791	0.0775409	0.805224	NO	-0.000619209	0.166446	-0.0743529	-0.0138291	-0.140202	-0.123366	-0.151601	0.102984	0.0463094	0.15748	-0.179439	0.0528126	-0.196776
Mpped1	ENSRNOG00000010834	362971	metallophosphoesterase domain containing 1	-0.229637	7.05832	3.28097	0.0774076	0.805224	NO	-0.253727	0.261644	-0.270696	-0.0548881	-0.293106	-0.211331	-0.275798	0.54016	-0.193495	0.665052	-0.326372	1.28138	-0.279415
Pfdn4	ENSRNOG00000050932	100366237	prefoldin subunit 4	-0.357433	5.27683	3.27927	0.0774817	0.805224	NO	-0.12168	0.102729	0.107746	-0.0603705	-0.102775	-0.102625	-0.0372157	0.113994	0.0982564	-0.0713021	-0.143095	0.0444039	-0.0308621
Rarg	ENSRNOG00000012499	685072	retinoic acid receptor, gamma	0.825429	2.80946	3.27914	0.0774873	0.805224	NO	0.339632	-0.00671737	-0.0484347	-0.109726	-0.153013	0.136979	-0.080954	-0.00887783	-0.0517219	-0.139537	-0.123735	-0.012498	0.293622
Slc44a1	ENSRNOG00000055089	85254	solute carrier family 44 member 1	0.315503	6.73695	3.2884	0.0770854	0.805224	NO	-0.585659	-0.212313	-0.306155	-0.172009	0.976043	0.534275	-0.604813	-0.0215824	-0.275636	-0.0680937	1.90345	-0.44087	-0.624993
Tardbp	ENSRNOG00000012455	298648	TAR DNA binding protein	0.307925	5.98626	3.28387	0.0772819	0.805224	NO	-0.0971649	0.0661309	0.0717586	0.0214105	-0.0761207	-0.0612286	-0.102919	0.0689801	0.0345027	0.0641304	-0.00601856	0.101553	0.0681608
	ENSRNOG00000069425			-2.14706	1.55998	3.27418	0.0777035	0.805224	NO
Cpsf6	ENSRNOG00000005927	299811	cleavage and polyadenylation specific factor 6	0.168788	7.43216	3.267	0.0780177	0.806146	NO	-0.118778	0.12795	0.0548237	0.108397	-0.323804	0.0882572	-0.195212	0.187033	0.0702449	0.0143179	0.243789	0.0570144	-0.154525
Crocc	ENSRNOG00000008334	313663	ciliary rootlet coiled-coil, rootletin	0.524213	4.5325	3.26897	0.0779312	0.806146	NO	-0.283029	0.164034	0.195242	0.320303	-0.312421	-0.20285	-0.269951	0.15196	0.243468	0.465895	-0.172833	-0.0502375	-0.282089
Kif21b	ENSRNOG00000008471	289397	kinesin family member 21B	-0.298556	5.69587	3.27056	0.0778619	0.806146	NO	-0.127809	0.0666172	-0.00295835	-0.00150783	-0.187056	0.0526413	0.0506004	0.184513	0.0508764	-0.10013	0.019692	0.0874434	-0.278273
Ppp6c	ENSRNOG00000015145	171121	protein phosphatase 6, catalytic subunit	0.538755	4.23232	3.26778	0.0779836	0.806146	NO	-0.0982629	0.096631	0.0603245	0.0663885	-0.139488	-0.0412955	-0.149909	0.0815725	0.040811	0.116724	0.0160291	0.102235	-0.0901849
Jarid2	ENSRNOG00000045918	681740	jumonji and AT-rich interaction domain containing 2	0.299515	5.86045	3.25892	0.0783727	0.808491	NO	0.0190995	-0.00525915	-0.0488787	0.255311	-0.121948	0.0254021	-0.175119	0.00573465	0.0869557	0.020259	0.256758	-0.0427503	-0.269347
Tesk1	ENSRNOG00000053729	29460	testis associated actin remodelling kinase 1	-0.300526	5.81778	3.25798	0.0784142	0.808491	NO	-0.112393	0.13134	0.0855136	0.0107003	-0.132948	-0.0983937	-0.142109	0.0927278	0.0803483	0.0623901	-0.13096	0.140776	-0.0810558
Usp9x	ENSRNOG00000003261	363445	ubiquitin specific peptidase 9, X-linked	0.165058	8.29355	3.25822	0.0784036	0.808491	NO	-0.299738	0.371681	0.222341	0.201921	-0.501486	-0.452761	-0.511143	0.351679	0.395742	0.372789	-0.187037	0.303885	-0.439408
Obscn	ENSRNOG00000058068	338458	obscurin, cytoskeletal calmodulin and titin-interacting RhoGEF	-1.82037	1.54316	3.2545	0.078568	0.809494	NO	-0.0572895	-0.0292583	-0.0531775	0.0361477	-0.069808	-0.0743296	-0.0756881	0.150307	-0.041017	0.000188051	-0.0590843	-0.0569153	-0.0854861
Adgrb2	ENSRNOG00000014375	313058	adhesion G protein-coupled receptor B2	-0.307324	6.0296	3.24614	0.0789384	0.810044	NO	-0.219808	0.0646406	0.142777	0.404677	-0.491975	-0.294347	-0.479793	0.534343	0.198391	0.354654	-0.495933	-0.000689702	-0.506247
Bcl11a	ENSRNOG00000007049	305589	BCL11 transcription factor A	-0.271159	6.28337	3.24767	0.0788704	0.810044	NO	-0.605222	0.391091	0.7036	0.726811	-0.607248	-0.616145	-0.592269	0.219043	-0.470583	0.53578	-0.611034	0.717586	-0.572525
Comtd1	ENSRNOG00000013968	305685	catechol-O-methyltransferase domain containing 1	-0.480998	4.10747	3.24563	0.078961	0.810044	NO	0.0382801	0.0898436	-0.128584	-0.123364	0.0830927	0.0286923	-0.0870537	-0.0411053	0.0230074	-0.0368323	-0.0673808	0.0169821	-0.0430802
Itpka	ENSRNOG00000005284	81677	inositol-trisphosphate 3-kinase A	-0.269716	6.91658	3.24575	0.0789556	0.810044	NO	-0.178789	-0.114477	-0.0159014	0.317017	-0.112878	-0.178649	-0.0986927	0.290336	-0.0396909	0.537111	-0.162224	-0.210163	-0.118277
Tada2b	ENSRNOG00000027326	289717	transcriptional adaptor 2B	-0.269016	5.80072	3.25111	0.0787179	0.810044	NO	-0.112502	0.0963987	0.0499451	0.0174109	-0.138401	-0.124771	-0.129212	0.15731	0.126343	0.0963249	-0.064401	0.04506	-0.0301262
Zfp281	ENSRNOG00000058643	305083	zinc finger protein 281	0.232555	6.3684	3.25001	0.0787667	0.810044	NO	-0.147964	0.0631114	-0.0240263	-0.00174819	0.0393593	-0.0838954	-0.173752	0.119108	0.00898141	-0.0432177	-0.065198	0.0285621	-0.0156139
Capn7	ENSRNOG00000019273	306260	calpain 7	0.377065	4.8369	3.33962	0.0792292	0.812213	NO	-0.145021	0.176045	0.0320019	0.0983251	-0.253987	-0.116767	-0.260487	0.203967	0.210824	0.0872545	-0.0880277	0.0235599	-0.276312
Igf2r	ENSRNOG00000014997	25151	insulin-like growth factor 2 receptor	-0.28367	6.1448	3.23726	0.079334	0.812584	NO	-0.185477	0.112087	0.11282	0.097562	-0.203153	-0.0356562	-0.29569	0.174744	0.22655	0.235325	-0.11595	0.0974462	-0.190231
Mcrip1	ENSRNOG00000036691	360677	MAPK regulated co-repressor interacting protein 1	0.303683	5.66689	3.23545	0.0794147	0.812584	NO	-0.0712925	0.12305	0.0497481	-0.0941855	-0.0408948	-0.0987111	-0.0267181	0.034557	0.07079	-0.0910811	-0.0941112	0.0563251	0.144115
Prg4	ENSRNOG00000002385	289104	proteoglycan 4	-2.01991	1.62094	3.23498	0.0794357	0.812584	NO	-0.0439181	-0.0318606	-0.0453962	-0.0387271	-0.0431654	-0.0398402	-0.0453962	0.0751867	-0.0453962	-0.0453962	-0.0453962	-0.0453962	-0.0453962
Fbxl5	ENSRNOG00000005261	305424	F-box and leucine-rich repeat protein 5	0.255646	5.90457	3.23131	0.0796001	0.813302	NO	-0.342904	0.205717	0.072394	0.248689	-0.314321	-0.198337	-0.521957	0.376718	0.257886	0.257964	-0.163127	0.0532161	-0.347306
Sec24b	ENSRNOG00000023373	295461	SEC24 homolog B, COPII coat complex component	0.287749	5.50468	3.23088	0.0796196	0.813302	NO	-0.161786	0.22565	0.0723981	0.0613795	-0.305956	-0.117109	-0.272397	0.213672	0.229865	0.0688083	-0.119555	0.179017	-0.364132
Fbxo22	ENSRNOG00000022702	300724	F-box protein 22	-0.281399	5.90779	3.22904	0.0797021	0.813564	NO	-0.0669061	0.116462	0.070036	-0.0335824	-0.118563	-0.098503	-0.0925341	0.0855764	0.0696325	0.0605709	-0.104175	0.0747927	-0.106218
Ccdc153	ENSRNOG00000039086	300663	coiled-coil domain containing 153	1.67005	2.07034	3.19905	0.0810619	0.814508	NO	-0.0867801	0.0267136	0.018686	0.0345292	-0.0859965	-0.0871382	-0.0829154	0.0901705	0.0762288	-0.0024457	-0.039879	-0.0927205	-0.0927205
Clhc1	ENSRNOG00000004456	289865	clathrin heavy chain linker domain containing 1	-2.58543	1.12824	3.22102	0.0810855	0.814508	NO	-0.0020916	-0.000512214	-0.0406094	-0.0202282	-0.0455724	-0.00640693	-0.0794616	0.0350743	-0.00342745	-0.0267932	0.0403984	0.0312561	-0.0892634
Dusp18	ENSRNOG00000024945	305477	dual specificity phosphatase 18	-0.292371	5.61729	3.20558	0.0807637	0.814508	NO	-0.00519827	0.0545182	-0.00596318	0.0844164	-0.246253	-0.117652	-0.117875	0.225979	0.108505	0.262159	-0.231042	-0.166	-0.0972283
Fads6	ENSRNOG00000021380	303671	fatty acid desaturase 6	-2.60171	1.15044	3.20172	0.0809399	0.814508	NO	-0.000557965	0.0562166	0.020857	0.0345001	-0.0971562	-0.0619744	-0.0940717	0.00572081	0.00377615	-0.00629805	-0.0774376	0.103777	-0.103888
Fbxo3	ENSRNOG00000009549	690634	F-box protein 3	0.324315	5.52828	3.21405	0.0803786	0.814508	NO	-0.196965	0.266291	0.0478581	0.145335	-0.309894	-0.225185	-0.335209	0.213299	0.30269	0.120834	-0.236565	0.0636902	-0.137805
Foxq1	ENSRNOG00000062314	64826	forkhead box Q1	0.802208	3.36146	3.20692	0.0807024	0.814508	NO
G2e3	ENSRNOG00000004232	299002	G2/M-phase specific E3 ubiquitin protein ligase	0.692108	3.29055	3.20916	0.0806005	0.814508	NO	-0.0609558	0.0283373	0.0575935	0.136556	-0.173042	0.0353721	-0.199416	0.105186	0.0188787	0.229071	0.0952108	0.00131819	-0.133398
Gmfb	ENSRNOG00000064480	81661	glia maturation factor, beta	0.155035	7.79252	3.20416	0.0808283	0.814508	NO	-0.0526868	0.0167461	-0.00268676	0.00599144	-0.0680216	-0.0450673	-0.0435654	0.0448639	0.0143098	0.0111815	-0.0364835	0.0213051	-0.0893071
Hsdl1	ENSRNOG00000015576	361418	hydroxysteroid dehydrogenase like 1	0.294252	5.76399	3.21846	0.080179	0.814508	NO	-0.0629393	0.0368343	0.0132867	0.0439061	-0.0525804	-0.0574393	-0.074206	0.0431866	0.0620841	0.0103216	-0.0340733	0.0532138	0.0169264
Kcna5	ENSRNOG00000019719	25470	potassium voltage-gated channel subfamily A member 5	0.567376	4.1783	3.22309	0.0799698	0.814508	NO	-0.0237257	-0.0169725	-0.00819711	-0.00708884	-0.0237257	-0.0237257	-0.0237257	-0.0165778	-0.0237257	0.0121373	-0.0237257	-0.0237257	-0.0237257
LOC108348090	ENSRNOG00000067296	108348090	zinc finger protein OZF-like	0.701752	3.5158	3.22029	0.0800962	0.814508	NO
Mcm7	ENSRNOG00000001349	288532	minichromosome maintenance complex component 7	0.491196	4.18557	3.21259	0.0804446	0.814508	NO	-0.0721885	-0.0238377	0.0146176	0.0194159	0.0369274	0.0487406	0.00295003	-0.00977179	-0.0267684	-0.0407315	0.149482	0.00193294	-0.0817202
Mertk	ENSRNOG00000017319	65037	MER proto-oncogene, tyrosine kinase	0.45067	4.6434	3.20885	0.0806145	0.814508	NO	1.09466	-0.333399	-0.318814	-0.386333	-0.401657	0.333968	2.05191	-0.370645	-0.382984	-0.356787	-0.195991	-0.303196	-0.1312
Mex3b	ENSRNOG00000025142	308790	mex-3 RNA binding family member B	0.514656	4.0543	3.20011	0.0810131	0.814508	NO	-0.155463	-0.00122919	0.025287	-0.00294743	-0.122178	-0.0832278	-0.0724106	0.291552	-0.0640111	-0.095101	0.694168	0.0378457	-0.173007
Ndufa12	ENSRNOG00000007407	299739	NADH:ubiquinone oxidoreductase subunit A12	-0.218684	7.27084	3.20962	0.0805797	0.814508	NO	0.0108502	0.0714042	0.0374277	-0.158469	0.0896736	-0.00238666	0.178129	-0.155922	-0.0106066	-0.208474	-0.0490249	0.0321321	0.245177
Pigw	ENSRNOG00000027857	378774	phosphatidylinositol glycan anchor biosynthesis, class W	0.885455	2.94889	3.19858	0.081083	0.814508	NO	-0.0332333	0.0365334	-0.0083463	0.00780627	-0.0522922	-0.0545157	-0.0946493	0.0689669	0.0219138	-0.016592	-0.0611142	0.0354602	0.0199152
RGD1561149	ENSRNOG00000008113	500552	similar to mKIAA1522 protein	-0.496491	4.28186	3.19925	0.0810526	0.814508	NO	-0.0992391	0.11643	-0.0434649	-0.0714369	-0.113249	0.0172706	-0.0990497	0.130234	0.111686	-0.015812	-0.0603847	0.0131369	-0.0832693
RT1-CE15	ENSRNOG00000065311	414789	RT1 class I, locus CE15	2.39492	1.21999	3.22145	0.0800437	0.814508	NO
Slc39a1	ENSRNOG00000059463	361986	solute carrier family 39 member 1	0.474278	4.60521	3.22225	0.0800076	0.814508	NO	-0.00280994	0.0376935	0.00459389	-0.0489646	-0.0739733	0.026894	0.0397036	0.0431175	0.00731544	-0.0468138	-0.0561639	0.0495042	0.0264425
Ss18l2	ENSRNOG00000047853	687029	SS18 like 2	0.23445	6.4427	3.2177	0.080213	0.814508	NO	-0.0453895	0.04599	0.0632205	-0.0500128	0.0067811	-0.0961002	-0.0148901	0.0164598	0.0242679	-0.101818	0.0750854	-0.0254879	0.0614888
Vav3	ENSRNOG00000020485	295378	vav guanine nucleotide exchange factor 3	-0.622086	4.00876	3.21344	0.0804061	0.814508	NO	0.131452	-0.00445163	0.455292	0.702437	-0.432503	-0.288695	-0.413339	-0.151181	-0.261778	0.999815	-0.388761	-0.0295701	-0.37126
Wwc3	ENSRNOG00000024250	317439	WWC family member 3	0.900467	3.03527	3.20475	0.0808011	0.814508	NO	-0.0656318	0.0788212	0.0740263	0.0498756	-0.187721	-0.0356761	-0.221802	0.16007	0.0323358	0.155206	-0.205386	0.0853734	0.164476
	ENSRNOG00000068351			-2.36422	1.21679	3.19813	0.0811036	0.814508	NO
Abca8a	ENSRNOG00000004147	303638	ATP-binding cassette, subfamily A (ABC1), member 8a	0.576571	5.05387	3.18466	0.0817234	0.815374	NO	-0.291663	-0.285154	-0.305459	-0.319279	1.04315	0.713015	-0.285761	-0.285806	-0.323761	-0.293758	0.991092	-0.191137	-0.249834
Adgrg1	ENSRNOG00000014963	260326	adhesion G protein-coupled receptor G1	0.227294	6.97586	3.16355	0.0827048	0.815374	NO	0.930539	0.0204228	0.0701482	-0.11446	-0.487852	0.163945	-0.161189	-0.241855	0.300363	-0.0418196	-0.135344	-0.172178	-0.316199
Akt3	ENSRNOG00000021497	29414	AKT serine/threonine kinase 3	-0.252717	6.74498	3.19043	0.0814571	0.815374	NO	0.106028	0.161798	-0.192869	-0.0417229	-0.678056	0.101352	-0.114541	0.541921	0.448798	0.0615141	0.217886	-0.323428	-0.545304
Aldh3b2	ENSRNOG00000068138	688800	aldehyde dehydrogenase 3 family, member B2	-0.862201	3.15763	3.15042	0.0833218	0.815374	NO
Ano6	ENSRNOG00000006995	315272	anoctamin 6	0.601057	3.98324	3.14414	0.0836189	0.815374	NO	-0.248677	0.187305	0.271869	0.262672	-0.425559	-0.0681633	-0.371018	0.176137	0.279645	0.144851	-0.304061	0.40874	0.534756
Ap4s1	ENSRNOG00000005765	366618	adaptor related protein complex 4 subunit sigma 1	0.359692	5.08208	3.19234	0.0813696	0.815374	NO	-0.11771	0.0910335	0.06335	0.102311	-0.205463	-0.0479194	-0.183609	0.15065	0.182659	0.082664	-0.00105117	0.0593717	-0.145322
Atg14	ENSRNOG00000011873	305831	autophagy related 14	-0.35482	5.20758	3.17044	0.0823831	0.815374	NO	-0.162796	0.0955273	0.0932946	0.094303	-0.110353	-0.12557	-0.100276	0.0940771	0.0401628	0.0999674	-0.141731	-0.00265984	-0.0745401
Bmyc	ENSRNOG00000042556	311807	brain expressed myelocytomatosis oncogene	0.277205	6.08701	3.15517	0.0830981	0.815374	NO	-0.186331	0.196807	0.15012	0.0923685	-0.192573	-0.163362	-0.160903	0.0571836	0.245262	0.14646	-0.292642	0.0701591	-0.130428
Cadps	ENSRNOG00000008570	26989	calcium dependent secretion activator	-0.184388	7.33817	3.16087	0.0828302	0.815374	NO	-1.00181	0.539777	0.776159	0.312228	-0.99975	-0.0488177	-0.99459	0.828834	0.161288	0.676458	-0.850999	1.4806	-0.879989
Casp9	ENSRNOG00000012944	58918	caspase 9	-0.446935	4.45491	3.18379	0.0817637	0.815374	NO	-0.124715	0.080239	-0.0245374	0.168519	-0.21123	-0.208947	-0.125132	0.237688	0.172159	0.158754	-0.215908	0.05441	-0.210123
Ccnd1	ENSRNOG00000020918	58919	cyclin D1	0.322411	5.33121	3.1575	0.0829884	0.815374	NO	-0.135672	-0.132695	-0.15333	-0.160876	-0.136717	1.52724	0.205457	-0.0718058	-0.0656023	-0.152165	-0.123987	-0.152846	-0.0273116
Cfap45	ENSRNOG00000008492	304984	cilia and flagella associated protein 45	-1.26979	2.36004	3.1894	0.0815048	0.815374	NO	-0.0887284	0.0795251	0.00798305	-0.0553741	-0.0916461	-0.0922385	-0.0875348	0.0961817	0.295903	0.0285533	-0.100618	-0.083676	-0.100618
Cog6	ENSRNOG00000013660	310411	component of oligomeric golgi complex 6	0.358552	4.99065	3.1702	0.0823941	0.815374	NO	-0.0978096	0.0578375	-0.00485828	0.0108352	0.063015	-0.0392245	-0.198776	0.018672	0.0322505	-0.0337962	0.0924891	0.0662855	-0.107636
Ctdspl2	ENSRNOG00000022141	311368	CTD small phosphatase like 2	0.436018	4.5479	3.14886	0.0833957	0.815374	NO	-0.101057	0.0648406	0.105907	0.0930378	-0.183015	-0.0617468	-0.133986	0.110742	0.169655	0.159701	-0.0261587	0.0607063	-0.115967
Dapk2	ENSRNOG00000017332	300799	death-associated protein kinase 2	1.08991	2.44615	3.16695	0.0825456	0.815374	NO	-0.0538295	-0.100041	-0.10853	-0.102223	0.364843	-0.0980079	0.232323	-0.104598	-0.108607	-0.085211	-0.0490049	-0.0633448	-0.0953207
Dcaf6	ENSRNOG00000003078	289181	DDB1 and CUL4 associated factor 6	-0.221198	6.27845	3.16288	0.0827362	0.815374	NO	-0.0552626	0.178785	0.0828544	0.248302	-0.596394	-0.126366	-0.636526	0.484072	0.091262	0.338378	0.26342	0.00216604	-0.402941
Dclk1	ENSRNOG00000032922	83825	doublecortin-like kinase 1	-0.153118	9.46663	3.15918	0.0829097	0.815374	NO	-1.03538	0.444072	0.755668	0.65744	-0.874974	-0.567887	-0.982764	0.850852	0.328997	0.8375	-0.957983	0.260933	-0.968336
Dph5	ENSRNOG00000013719	295394	diphthamide biosynthesis 5	-0.484841	4.11913	3.16624	0.0825791	0.815374	NO	0.0430517	0.0129961	0.00163498	-0.00911143	-0.0186229	0.0255292	-0.0880092	-0.00235352	0.0291182	-0.0785522	0.00476759	0.0541626	-0.133938
Fmo1	ENSRNOG00000034191	25256	flavin containing dimethylaniline monoxygenase 1	-0.985593	2.76544	3.17316	0.0822564	0.815374	NO	0.164787	-0.0448381	-0.054808	-0.0462289	-0.0508855	-0.0503585	-0.052189	-0.0504514	-0.0587037	-0.0407096	-0.0587037	-0.0587037	0.109878
Grm6	ENSRNOG00000000233	24419	glutamate metabotropic receptor 6	1.41888	1.79483	3.13938	0.0838447	0.815374	NO	-0.088639	0.0375194	-0.0669808	-0.0596772	-0.0863702	-0.0651822	-0.0930945	0.186752	0.177813	-0.0930945	-0.0666728	-0.0697697	-0.0930945
Hopx	ENSRNOG00000024689	171160	HOP homeobox	-0.320104	5.92177	3.15702	0.0830112	0.815374	NO	0.296856	-0.138443	0.102048	-0.0903002	-0.0891605	-0.0321104	-0.0369025	0.096114	-0.20929	-0.111453	-0.120808	-0.152418	0.255162
Igsf11	ENSRNOG00000001525	303926	immunoglobulin superfamily, member 11	0.254855	6.28053	3.19113	0.0814251	0.815374	NO	1.17308	-0.161184	-0.543818	0.137225	0.169247	-0.653779	-0.767404	-0.154097	-0.220225	-0.313197	0.266944	1.78539	-0.751482
Kazn	ENSRNOG00000014322	313672	kazrin, periplakin interacting protein	0.260135	6.02382	3.14194	0.083723	0.815374	NO	-0.427982	0.212393	-0.0645383	0.25014	-0.0966281	0.235998	-0.417614	0.00413624	0.342173	0.363871	0.66701	0.0545592	-0.21872
Kdm5b	ENSRNOG00000060544	304809	lysine demethylase 5B	-0.206731	6.83404	3.17794	0.0820342	0.815374	NO	-0.0663498	0.145142	0.198925	0.253451	-0.467515	-0.295825	-0.368917	0.295894	0.171746	0.448303	-0.0634501	-0.0308426	-0.438684
Lysmd1	ENSRNOG00000021099	499671	LysM domain containing 1	-0.453006	4.33493	3.15035	0.0833249	0.815374	NO	-0.0791191	0.0890164	0.0212137	0.0246891	-0.0958293	-0.0842013	-0.111806	0.092415	0.0438271	0.0651033	-0.014798	0.0746824	-0.0764401
Map1lc3a	ENSRNOG00000025443	362245	microtubule-associated protein 1 light chain 3 alpha	-0.200424	7.52946	3.14291	0.0836772	0.815374	NO	-0.136512	0.135525	0.0138104	-0.223862	-0.00893338	-0.218932	0.216477	0.135211	-0.00890997	-0.278409	-0.212047	0.175445	0.263424
Mmut	ENSRNOG00000050843	688517	methylmalonyl-CoA mutase	-0.277926	5.94959	3.17455	0.0821916	0.815374	NO	0.0475835	0.0525725	-0.0156898	0.0524151	-0.144461	-0.0970898	-0.187237	0.127195	0.0371595	0.0600754	-0.101052	0.16357	-0.202688
Mrpl45	ENSRNOG00000010540	287656	mitochondrial ribosomal protein L45	0.344613	5.30636	3.14616	0.0835234	0.815374	NO	0.065281	0.0195558	0.00868986	-0.0124139	0.0130577	-0.0579744	-0.0529019	-0.0351773	-0.070166	0.00233972	-0.0307304	0.053532	0.000537358
Ndufb7	ENSRNOG00000028717	361385	NADH:ubiquinone oxidoreductase subunit B7	-0.272696	6.19178	3.14425	0.0836134	0.815374	NO	-0.0199574	0.0290991	0.0350244	-0.118632	0.113182	-0.0430765	0.133594	-0.101343	-0.0799952	-0.0583968	0.0109849	-0.0116638	0.339836
Pank2	ENSRNOG00000025286	296167	pantothenate kinase 2	-0.656417	3.61296	3.14184	0.0837279	0.815374	NO	-0.143573	0.0865001	0.109398	0.299889	-0.424416	-0.134536	-0.268151	0.311765	0.112193	0.223777	-0.0385715	0.0983548	-0.249691
Ptprh	ENSRNOG00000058906	171125	protein tyrosine phosphatase, receptor type, H	2.08948	1.52772	3.16009	0.0828667	0.815374	NO	-0.0846882	0.0235649	-0.00169497	0.0674115	-0.0842966	-0.076498	-0.0778568	0.0615708	-0.000250926	0.17071	-0.087657	-0.0331536	-0.087657
Ptprv	ENSRNOG00000005277	64576	protein tyrosine phosphatase, receptor type, V	-1.12842	2.72009	3.18639	0.0816434	0.815374	NO	-0.0688414	-0.0163875	0.0932306	0.107194	-0.0695688	-0.0634494	-0.0685439	-0.0493119	0.0958514	-0.0718055	-0.0718055	-0.0432734	-0.0718055
Rab30	ENSRNOG00000010224	308821	RAB30, member RAS oncogene family	-0.583866	4.21977	3.14638	0.0835125	0.815374	NO	0.275629	0.197018	-0.12174	0.135672	-0.210344	-0.251047	-0.484586	0.0297176	0.0672642	0.221954	-0.448173	-0.00396253	-0.463457
Rasl10b	ENSRNOG00000010302	303382	RAS-like, family 10, member B	2.47249	1.12833	3.18319	0.082817	0.815374	NO	-0.0854958	0.0986418	-0.0383382	0.160237	-0.122117	-0.108121	-0.11884	0.0618557	-0.00198789	-0.0262764	-0.122117	0.0370739	-0.122117
Rex1bd	ENSRNOG00000019990	306348	required for excision 1-B domain containing	-0.577785	3.81474	3.14713	0.0834771	0.815374	NO	-0.0420089	0.0942851	0.0524968	-0.0731338	-0.0129205	-0.0783943	-0.00134699	-0.00224404	-0.0561088	-0.0454851	-0.151254	0.0423809	0.144024
Rhoj	ENSRNOG00000021919	299145	ras homolog family member J	0.873868	3.2133	3.1399	0.0838198	0.815374	NO	0.0852707	0.00378084	-0.0153431	-0.0685703	-0.0691874	0.149659	-0.078623	-0.0615274	-0.0157678	-0.0808763	-0.00167987	0.0110683	1.03296
Rspo2	ENSRNOG00000037687	500863	R-spondin 2	-0.559256	4.06116	3.15086	0.0833009	0.815374	NO	-0.253461	-0.161489	-0.263171	-0.245264	-0.241418	-0.251265	-0.236697	1.26141	-0.212844	-0.209488	-0.261091	-0.217847	-0.24658
Sdha	ENSRNOG00000013331	157074	succinate dehydrogenase complex flavoprotein subunit A	-0.159196	8.01963	3.15582	0.0830676	0.815374	NO	-0.0219095	0.116581	0.0724041	-0.0214073	-0.100168	-0.122889	-0.115392	0.0380314	0.0640327	0.0451437	-0.0707549	0.118645	-0.179804
Sox5	ENSRNOG00000027869	140587	SRY-box transcription factor 5	-0.342257	4.98308	3.39573	0.0821559	0.815374	NO	0.294265	-0.257477	-0.562319	0.0632994	-0.601396	0.741551	-0.601823	0.919138	0.264856	-0.616517	-0.192091	0.805315	-0.49513
Spata7	ENSRNOG00000003955	192225	spermatogenesis associated 7	-0.421835	4.90951	3.15095	0.083297	0.815374	NO	-0.114894	0.230454	0.15575	0.0837683	-0.427939	-0.12597	-0.430122	0.289184	0.347437	0.104043	-0.2853	0.12027	-0.427764
Tenm2	ENSRNOG00000027341	117242	teneurin transmembrane protein 2	0.308222	5.50746	3.14088	0.0837732	0.815374	NO	-0.634732	0.266187	0.371802	0.345487	-0.645464	-0.27187	-0.629342	0.768124	0.319607	-0.468226	-0.614797	0.272457	-0.637588
Tex9	ENSRNOG00000059702	300822	testis expressed 9	0.55614	4.22669	3.1439	0.0836303	0.815374	NO	0.0616174	0.0568802	0.0890247	0.0424971	-0.0730047	-0.144532	-0.0714298	-0.0713182	0.13256	0.0424079	0.199967	0.121245	-0.0426157
Tmem160	ENSRNOG00000015304	292654	transmembrane protein 160	-0.288243	5.88451	3.1659	0.0825947	0.815374	NO	0.00254434	-0.0581942	-0.0731537	-0.111874	0.15837	-0.00348761	0.145629	-0.00990762	-0.0621659	-0.185284	-0.0684028	0.0450088	0.215697
Xaf1	ENSRNOG00000037371	679600	XIAP associated factor 1	-0.441977	4.35763	3.14843	0.083416	0.815374	NO	0.061175	-0.0780963	-0.0982768	0.0333597	-0.0980222	-0.068961	0.0834228	0.124249	-0.00232666	0.477484	-0.123104	-0.0928705	0.216218
Zfp287	ENSRNOG00000003215	303212	zinc finger protein 287	-0.592223	4.03788	3.16452	0.0826592	0.815374	NO	-0.0337151	0.0464449	-0.00610047	0.00576293	-0.0802266	-0.00225517	-0.0824941	0.056909	0.0334207	0.0266195	0.0544997	-0.0479212	-0.134026
	ENSRNOG00000062253			-2.30011	1.24214	3.16471	0.0826503	0.815374	NO
	ENSRNOG00000065862			-1.59758	1.90559	3.1389	0.0838677	0.815374	NO
Gcnt2	ENSRNOG00000023778	306860	glucosaminyl (N-acetyl) transferase 2	0.515557	4.1931	3.1313	0.0842298	0.81561	NO	0.157633	-0.0782797	-0.0733073	0.293381	-0.170621	-0.16777	-0.119836	0.094901	-0.104098	-0.0991526	-0.189133	0.215312	1.20378
Mbd1	ENSRNOG00000024104	291439	methyl-CpG binding domain protein 1	0.318719	5.71742	3.13002	0.0842909	0.81561	NO	-0.194373	0.169226	0.0951361	0.102564	-0.272837	-0.116405	-0.237152	0.216979	0.151326	0.183931	-0.115179	0.180075	-0.24556
Nipal4	ENSRNOG00000006255	303070	NIPA-like domain containing 4	1.0685	2.79582	3.13548	0.0840303	0.81561	NO	-0.131678	-0.118327	-0.13693	-0.133955	0.637055	-0.13471	-0.120776	-0.119531	-0.120427	-0.0948632	0.034092	-0.123736	-0.14638
Slc2a13	ENSRNOG00000015741	171147	solute carrier family 2 member 13	-0.200335	7.23277	3.13067	0.0842599	0.81561	NO	-0.569802	0.239324	1.16133	0.492943	-0.627122	-0.418232	-0.671149	0.145616	-0.12711	0.160211	-0.518655	2.18616	-0.574019
Stmn3	ENSRNOG00000013657	29246	stathmin 3	-0.200077	9.56547	3.13414	0.0840941	0.81561	NO	-0.283118	0.285855	0.282339	-0.284557	-0.0626137	-0.173301	0.237946	-0.0426592	0.284915	-0.190577	-0.509315	0.108557	-0.0719625
Wscd1	ENSRNOG00000007869	287466	WSC domain containing 1	0.354171	6.34897	3.13544	0.0840321	0.81561	NO	0.121501	-0.201642	-0.370568	-0.299368	0.82619	0.403708	-0.329192	-0.308193	-0.274273	-0.35377	0.828479	-0.245189	-0.26077
Ypel3	ENSRNOG00000019721	293491	yippee-like 3	-0.187721	7.68339	3.13333	0.0841328	0.81561	NO	-0.383872	0.183226	0.27896	-0.260575	0.123394	-0.343091	-0.0679071	0.141494	0.210402	-0.331349	-0.387048	0.235952	0.0591624
Arhgap18	ENSRNOG00000011245	293947	Rho GTPase activating protein 18	0.480458	4.37801	3.12882	0.0843485	0.815616	NO	-0.18127	0.350505	0.25918	0.237736	-0.389992	-0.148685	-0.25789	-0.0891308	0.490189	0.178278	-0.395079	-0.11904	-0.0487908
Acad9	ENSRNOG00000014178	294973	acyl-CoA dehydrogenase family, member 9	-0.224114	6.20741	3.11776	0.0848791	0.816883	NO	-0.083476	0.103152	0.0538302	0.0227424	-0.131439	-0.0450603	-0.126938	0.0770485	0.105525	0.131178	-0.0533839	0.0703793	-0.102143
Atrx	ENSRNOG00000056703	246284	ATRX, chromatin remodeler	-0.133921	9.63431	3.12122	0.0847126	0.816883	NO
Basp1	ENSRNOG00000066065	64160	brain abundant, membrane attached signal protein 1	-0.199653	9.62718	3.12141	0.0847038	0.816883	NO	-0.387202	0.236371	0.0686812	-0.453231	-0.260194	-0.047207	0.306751	0.478123	0.521985	-0.297411	-0.479305	-0.144608	-0.309539
Hspa9	ENSRNOG00000019525	291671	heat shock protein family A (Hsp70) member 9	0.190398	7.29136	3.1229	0.0846319	0.816883	NO	-0.104756	0.120629	-0.0191189	0.0622624	-0.0967501	-0.0787596	-0.191056	0.0906586	0.109599	-0.0322095	0.117643	0.11554	-0.100387
Rad51ap1	ENSRNOG00000059878	689055	RAD51 associated protein 1	-0.751631	3.16198	3.11803	0.0848665	0.816883	NO	-0.0906652	0.0598451	0.0139573	-0.0191607	-0.0564724	0.0209657	-0.0858057	0.0601355	0.0735019	-0.0599199	-0.08383	-0.021146	-0.0865389
Ypel4	ENSRNOG00000069900	502643	yippee-like 4	-0.341631	5.44727	3.11894	0.0848224	0.816883	NO	-0.30029	0.272435	0.239835	0.0240708	-0.310459	-0.228859	-0.302	0.257016	0.241317	0.191581	-0.341382	0.11383	-0.287573
Zfp334	ENSRNOG00000019099	685574	zinc finger protein 334	0.572862	3.82262	3.11811	0.0848626	0.816883	NO
	ENSRNOG00000020452			0.372175	5.29235	3.11568	0.0849798	0.817303	NO
Rnf214	ENSRNOG00000017151	363056	ring finger protein 214	0.208755	6.64486	3.11147	0.0851832	0.818709	NO	-0.0879907	0.161569	0.00580889	0.0235377	-0.193638	-0.0323714	-0.228684	0.129062	0.178702	0.0621276	0.0796975	0.0498264	-0.239051
Dr1	ENSRNOG00000000070	289881	down-regulator of transcription 1	-0.313194	5.46301	3.1098	0.0852636	0.818817	NO	-0.0097947	-0.00741362	-0.0112678	-0.0112678	-0.0112678	-0.00849921	-0.0112678	-0.010078	-0.00178744	-0.0112678	-0.0112678	-0.0112678	-0.0112678
Mrs2	ENSRNOG00000017545	79032	magnesium transporter MRS2	-0.60246	3.88615	3.10887	0.0853089	0.818817	NO	-0.110142	0.123341	0.0336328	0.0306363	-0.158097	-0.0701586	-0.153626	0.129238	0.0949579	0.132007	-0.0325086	0.130131	-0.191844
Nkrf	ENSRNOG00000061989	100910054	NFKB repressing factor	0.763053	3.00246	3.10638	0.0854297	0.819426	NO	-0.0542462	0.0952898	-0.0133425	0.027373	-0.105681	-0.0669501	-0.0937412	0.0589248	0.0273913	-0.0595876	-0.116674	0.0464552	-0.116674
Ipo5	ENSRNOG00000010989	306182	importin 5	0.256383	6.30435	3.10345	0.0855721	0.819924	NO	-0.0346294	0.0298017	0.0075987	0.00146678	-0.105824	-0.060236	-0.121217	0.156998	0.0531139	0.0473782	-0.00225413	0.136797	-0.157409
Plpp2	ENSRNOG00000000177	246115	phospholipid phosphatase 2	0.903483	3.30047	3.10206	0.0856396	0.819924	NO	-0.0624191	-0.0675123	-0.0858356	-0.0856753	0.313917	-0.0371305	-0.0795895	-0.0783547	-0.0898487	-0.0763329	0.0371788	-0.0964068	-0.0431275
Prodh2	ENSRNOG00000057578	361538	proline dehydrogenase 2	-1.61511	1.71996	3.10178	0.0856535	0.819924	NO	-0.0494391	0.0257099	0.0142205	-0.0387238	-0.0605057	-0.0391771	-0.0670481	0.061078	0.0508953	-0.0097052	0.0220874	-0.0305802	0.0130919
Lyn	ENSRNOG00000008180	81515	LYN proto-oncogene, Src family tyrosine kinase	-0.730458	3.74388	3.09941	0.0857687	0.820133	NO	-0.121287	-0.222074	-0.251484	-0.246459	-0.26141	0.469064	2.73359	-0.16547	-0.242011	-0.238746	-0.00374743	-0.237454	-0.00814925
Ptpa	ENSRNOG00000018457	362102	protein phosphatase 2 phosphatase activator	-0.1887	6.98212	3.09898	0.0857899	0.820133	NO	-0.170086	0.148645	0.113072	0.013888	-0.166985	-0.0961962	-0.171576	0.125435	0.186451	0.095288	-0.106115	0.191696	-0.040561
Rlbp1	ENSRNOG00000016897	293049	retinaldehyde binding protein 1	0.384458	5.2197	3.09749	0.0858623	0.820277	NO	0.118763	-0.151563	-0.17212	-0.169683	-0.165752	1.77945	-0.144722	-0.169568	-0.171959	-0.159436	-0.0912605	-0.156591	-0.158803
Grm7	ENSRNOG00000005662	81672	glutamate metabotropic receptor 7	-0.547155	4.07298	3.09587	0.0859415	0.820486	NO	-1.05942	0.454858	0.698332	1.04567	-1.03048	-0.0074598	-1.05095	0.568294	0.68433	0.635978	-0.752246	-0.79371	-0.960557
Abcc8	ENSRNOG00000021130	25559	ATP binding cassette subfamily C member 8	-0.554025	4.12601	3.0204	0.0897193	0.82125	NO	-0.18423	0.0696457	-0.0106207	-0.0064548	-0.181495	0.289553	-0.187376	0.192303	0.0595263	0.0865857	-0.148829	0.369048	-0.113408
Adnp2	ENSRNOG00000053370	307236	ADNP homeobox 2	-0.491327	4.07139	3.07934	0.0867534	0.82125	NO	-0.0480366	0.0607627	-0.0129517	0.0242975	-0.0849566	-0.0243808	-0.0939217	0.0787352	0.0469143	0.0332838	-0.0343108	0.0888798	0.0222207
Atad5	ENSRNOG00000021903	303348	ATPase family, AAA domain containing 5	-0.476808	4.69534	3.00888	0.0903123	0.82125	NO	-0.118853	0.0537129	0.0913273	0.0689735	-0.106164	0.0254526	-0.139037	0.0640946	0.112805	0.102652	-0.12024	0.0255902	-0.128528
Atp2a2	ENSRNOG00000001285	29693	ATPase sarcoplasmic/endoplasmic reticulum Ca2+ transporting 2	-0.150255	9.02514	3.01251	0.090125	0.82125	NO	0.252355	0.0905115	-0.0291725	-0.00075922	-0.398961	-0.260225	-0.364555	0.373949	0.102332	-0.179393	-0.0906571	0.256108	-0.281558
Bbs12	ENSRNOG00000068263	365770	Bardet-Biedl syndrome 12	-0.716677	3.23259	3.02067	0.0897055	0.82125	NO	-0.0427038	0.0213966	-0.010072	0.0119464	-0.0629585	-0.0469354	-0.0593199	0.0416204	-0.0140026	-0.0630878	-0.0476199	0.0140856	-0.0887236
Bcor	ENSRNOG00000034240	317346	BCL6 co-repressor	0.554094	3.85945	3.04483	0.0884765	0.82125	NO	-0.0778699	0.00991833	0.0839834	0.0576582	-0.119972	-0.0898293	-0.00969785	0.134905	-0.0240484	-0.092217	0.115493	-0.0225623	-0.0832362
Becn1	ENSRNOG00000020513	114558	beclin 1	0.234934	6.29956	3.0057	0.0904768	0.82125	NO	-0.16472	0.126425	0.0127756	0.116612	-0.253634	-0.120472	-0.107418	0.234534	0.129523	-0.0022216	-0.107731	0.0790431	-0.0378443
Bora	ENSRNOG00000024798	306102	bora, aurora kinase A activator	0.696762	3.08776	3.07905	0.086768	0.82125	NO	-0.0677148	0.0127351	-0.00127888	0.0487609	-0.0892814	-0.0771742	-0.0714618	0.136606	-0.0146231	0.176726	-0.039181	-0.0150745	-0.0927063
Camkk1	ENSRNOG00000018242	60341	calcium/calmodulin-dependent protein kinase kinase 1	-0.231878	6.59539	3.06769	0.0873311	0.82125	NO	0	0	0	0	0	0	0	0	0	0	0	0	0
Car3	ENSRNOG00000010079	54232	carbonic anhydrase 3	1.10182	2.41839	3.02696	0.0893837	0.82125	NO
Cc2d1a	ENSRNOG00000006747	288908	coiled-coil and C2 domain containing 1A	-0.344742	5.30203	3.01785	0.0898502	0.82125	NO	-0.0600066	0.189101	0.020109	-0.0435233	-0.173607	-0.128797	-0.186512	0.119465	0.234676	0.0100546	-0.0574629	-0.00681984	-0.154481
Ccdc92	ENSRNOG00000021691	100036765	coiled-coil domain containing 92	-0.229769	6.24055	3.05176	0.0881272	0.82125	NO	-0.226454	0.20142	0.138535	0.0689387	-0.210951	-0.189273	-0.20001	0.149302	0.271889	0.129623	-0.275262	0.173856	-0.30547
Cd63	ENSRNOG00000007650	29186	Cd63 molecule	0.240152	6.4575	3.05651	0.0878888	0.82125	NO	0.347453	-0.140711	-0.245593	-0.247655	0.295859	0.329577	0.0928993	-0.23998	-0.208393	-0.24654	0.1234	-0.0938383	0.452418
Cdk2ap2	ENSRNOG00000018391	688405	cyclin-dependent kinase 2 associated protein 2	0.357594	4.90651	3.04663	0.0883858	0.82125	NO	-0.0413613	0.019176	0.00114239	-0.0539601	0.045636	-0.0633048	0.0965514	-0.0118191	-0.0373116	-0.0190684	0.000228112	0.0409421	0.311682
Cpox	ENSRNOG00000001654	304024	coproporphyrinogen oxidase	0.366616	5.27079	3.08909	0.0862734	0.82125	NO	-0.197305	0.0177433	-0.0773599	-0.0470464	0.307187	-0.133863	-0.177394	0.0217379	-0.0323946	-0.0374919	0.102793	-0.1377	-0.0760179
Creb3l1	ENSRNOG00000005413	362165	cAMP responsive element binding protein 3-like 1	1.30867	2.06951	3.03024	0.0892164	0.82125	NO	0.0474206	-0.00895516	0.0304899	-0.0650025	-0.104841	0.106111	-0.0824457	0.084505	-0.0919571	-0.063085	-0.074998	-0.00093455	-0.014862
Cstf2t	ENSRNOG00000070422	309338	cleavage stimulation factor subunit 2, tau variant	-0.323933	5.53511	3.05547	0.087941	0.82125	NO	-0.0315948	0.0403694	0.157469	-0.0216754	-0.0609908	-0.105446	-0.129278	0.0551101	0.0607101	-0.0149948	-0.111702	-0.042192	-0.108185
Dusp15	ENSRNOG00000008534	362238	dual specificity phosphatase 15	0.467587	4.69414	3.07227	0.0871033	0.82125	NO	-0.138988	0.0187068	-0.107539	-0.0986226	0.177897	-0.0363918	-0.167544	0.0540289	0.089636	-0.0871618	1.29956	-0.0508776	-0.18158
Dynlrb2	ENSRNOG00000012450	361415	dynein light chain roadblock-type 2	1.64119	1.83806	3.01257	0.0901219	0.82125	NO	-0.0962863	0.0393688	0.216	0.0661675	-0.0954186	-0.0914123	-0.0927059	-0.0227628	0.139417	0.0577043	-0.0709033	-0.0627713	-0.0591245
Ephb6	ENSRNOG00000014367	312275	Eph receptor B6	-0.704558	3.88458	3.07289	0.0870726	0.82125	NO	-0.133863	0.0918986	0.163128	-0.0880236	-0.106593	0.0515274	-0.134406	0.106377	0.052626	-0.0520718	-0.0597856	-0.150646	-0.0890498
Erh	ENSRNOG00000004883	681415	ERH, mRNA splicing and mitosis factor	0.301665	5.76244	3.08661	0.0863955	0.82125	NO	-0.011635	0.0638816	0.0919558	-0.0800314	-0.0267055	-0.0401558	0.0153307	-0.0337358	0.0507082	-0.0791176	-0.0268216	0.0489085	0.159529
Fam131a	ENSRNOG00000063031	100360487	family with sequence similarity 131, member A	-0.2517	7.002	3.0157	0.0899611	0.82125	NO	0	0	0	0	0	0	0	0	0	0	0	0	0
Fam135b	ENSRNOG00000005159	315069	family with sequence similarity 135, member B	0.589814	3.63388	3.03127	0.0891638	0.82125	NO	-0.434951	0.13755	0.000972932	0.119853	0.000651678	-0.307391	-0.426287	0.400551	0.114181	0.153278	-0.435548	-0.32668	-0.408467
Fam171b	ENSRNOG00000004783	499821	family with sequence similarity 171, member B	-0.151382	9.10717	3.03398	0.0890262	0.82125	NO	-0.209403	0.112304	0.0773135	0.277924	-0.286551	-0.215749	-0.455474	0.311922	0.109609	0.718409	-0.348271	0.0673523	-0.462169
Fam89b	ENSRNOG00000024239	309170	family with sequence similarity 89, member B	-0.291138	5.80604	3.03226	0.0891136	0.82125	NO	-0.0912131	0.0673373	0.067252	-0.0366506	-0.120704	-0.0797806	-0.0449887	0.148417	0.106487	-0.0882203	-0.0404292	0.0784181	-0.088832
Frmd6	ENSRNOG00000007329	257646	FERM domain containing 6	-0.343741	5.22093	3.03235	0.089109	0.82125	NO	-0.191243	-0.108435	-0.255923	0.220724	-0.316606	0.327981	-0.303312	0.602241	-0.031394	-0.169682	0.117561	-0.256861	0.707066
Gaa	ENSRNOG00000047656	367562	alpha glucosidase	0.255322	7.27686	3.00579	0.090472	0.82125	NO	-0.332654	0.561693	0.582649	0.0843099	-0.403022	-0.345252	-0.243961	-0.299293	0.811497	0.599121	-0.338342	0.115047	-0.254726
Galnt7	ENSRNOG00000012037	29750	polypeptide N-acetylgalactosaminyltransferase 7	0.635976	3.90498	3.02132	0.0896722	0.82125	NO	-0.0457407	0.156288	0.0193375	-0.0165763	-0.250208	-0.0705405	0.499427	-0.00757275	-0.0530076	-0.343846	-0.0958809	0.0217461	-0.0329319
Hid1	ENSRNOG00000003464	287822	HID1 domain containing	-0.240967	6.13275	3.02606	0.0894297	0.82125	NO	-0.124544	0.0762461	0.0378214	-0.0544527	-0.00871832	-0.104101	-0.140253	0.107597	0.105276	0.0923626	-0.1064	0.0874581	0.0931419
Hpd	ENSRNOG00000001338	29531	4-hydroxyphenylpyruvate dioxygenase	-2.32296	1.36033	3.00928	0.0902918	0.82125	NO	0.247772	-0.0494898	-0.0526236	-0.0544555	-0.0700237	-0.06225	-0.0733792	-0.0459019	-0.0317915	-0.0619402	-0.0733792	-0.0530978	-0.0733792
Il13ra1-ps1	ENSRNOG00000001713	100360218	interleukin 13 receptor subunit alpha 1, pseudogene 1	0.864853	3.08633	3.06019	0.0877051	0.82125	NO
Irak1	ENSRNOG00000060869	363520	interleukin-1 receptor-associated kinase 1	0.357005	5.00141	3.04619	0.0884081	0.82125	NO	-0.0257629	0.0781292	0.0600603	0.0493221	-0.138225	-0.0830888	-0.121961	0.0777768	0.0173935	0.0544799	-0.105314	0.0514255	-0.0182084
Jam3	ENSRNOG00000009149	315509	junctional adhesion molecule 3	0.416244	5.27182	3.02703	0.0893804	0.82125	NO	-0.251075	-0.159427	-0.266555	-0.113056	0.851112	-0.279046	-0.435959	0.00661671	0.136792	-0.181498	0.137889	-0.0995501	-0.031505
Kcnj4	ENSRNOG00000013869	116649	potassium inwardly-rectifying channel, subfamily J, member 4	-0.361312	5.5005	3.01533	0.0899802	0.82125	NO	-0.228354	-0.0546792	0.381576	0.323687	-0.203006	-0.226031	-0.180871	0.170619	-0.0185188	0.153861	-0.203101	0.0592707	-0.234118
LOC108348224	ENSRNOG00000062387	108348224	zinc finger protein 665-like	1.81771	1.7885	3.00409	0.0905602	0.82125	NO
Lsm7	ENSRNOG00000019552	362829	LSM7 homolog, U6 small nuclear RNA and mRNA degradation associated	-0.260329	6.45609	3.01874	0.0898049	0.82125	NO	-0.310638	0.262815	0.0758951	0.140001	-0.331304	-0.130068	-0.292521	0.259141	0.299583	0.133973	-0.218345	0.194223	-0.304152
Mogat2	ENSRNOG00000027228	681211	monoacylglycerol O-acyltransferase 2	-1.92958	1.36042	3.05568	0.0879305	0.82125	NO	-0.0696139	0.0103436	-0.0220418	0.017431	-0.048694	-0.0699714	-0.0559674	0.0171896	-0.00274079	0.491077	-0.0755442	-0.0755442	-0.0755442
Mrpl46	ENSRNOG00000018547	293054	mitochondrial ribosomal protein L46	0.386842	4.81337	3.0627	0.0875793	0.82125	NO	-0.034778	0.0603706	0.0487141	-0.0405587	-0.0194565	-0.0651782	-0.0278057	0.0136068	0.0214605	-0.0396431	-0.084568	0.0560475	-0.0211614
Nek5	ENSRNOG00000048769	685440	NIMA-related kinase 5	2.06013	1.37989	3.00437	0.0905456	0.82125	NO	0.0347952	0.167037	0.189586	-0.0387946	-0.156113	-0.163875	-0.164326	-0.065754	0.468985	-0.0798333	-0.149673	-0.113331	-0.167619
Neto2	ENSRNOG00000016245	307757	neuropilin and tolloid like 2	0.289373	5.70528	3.05705	0.0878619	0.82125	NO	-0.382986	0.219801	0.296546	0.388381	-0.432283	-0.0585079	-0.468248	0.211599	0.297298	0.0382075	-0.438548	0.368416	-0.446335
Nkiras1	ENSRNOG00000008565	305751	NFKB inhibitor interacting Ras-like 1	-0.206467	6.85385	3.02239	0.0896177	0.82125	NO	-0.121242	0.0421086	0.150129	0.115213	-0.140085	-0.116491	-0.063621	0.0939875	0.0477736	0.0178386	-0.154094	0.0109868	0.000459545
Noc4l	ENSRNOG00000037478	360828	nucleolar complex associated 4 homolog	0.456731	4.59016	3.00953	0.0902789	0.82125	NO	-0.0875448	0.0828776	0.050113	0.0132439	-0.0742541	-0.0908369	-0.0625542	0.077738	0.0164629	-0.00658156	-0.133533	0.0142334	-0.214021
Nr2c1	ENSRNOG00000006983	252924	nuclear receptor subfamily 2, group C, member 1	-0.737854	3.17775	3.08678	0.086387	0.82125	NO	0.0646835	0.131851	0.0372743	0.0648958	-0.304065	-0.133888	-0.27924	0.189354	0.0581202	0.0328576	0.0347739	0.0680342	-0.102981
Omg	ENSRNOG00000014107	450224	oligodendrocyte-myelin glycoprotein	0.206713	7.5868	3.07698	0.0868702	0.82125	NO	0.117542	-0.10625	-0.117044	-0.228817	0.436349	0.125014	-0.247545	-0.11278	-0.173304	-0.19774	-0.0588608	-0.104965	-0.152043
Pard3b	ENSRNOG00000024345	301455	par-3 family cell polarity regulator beta	0.648476	3.27963	3.02064	0.0897072	0.82125	NO	0.812421	0.103411	0.673341	-0.0837559	-0.518458	-0.221956	-0.540249	-0.267565	-0.0257433	-0.308541	-0.32497	0.161757	0.502521
Pclo	ENSRNOG00000005726	56768	piccolo (presynaptic cytomatrix protein)	-0.133355	9.43583	3.06318	0.0875556	0.82125	NO	-0.604146	0.524852	0.117966	0.45578	-0.78869	-0.242058	-0.965363	0.667676	0.54771	0.273183	-0.698209	0.979495	-0.957431
Pias1	ENSRNOG00000034272	300772	protein inhibitor of activated STAT, 1	0.20704	6.57588	3.0435	0.0885434	0.82125	NO	0.221637	-0.00595085	0.00551634	0.0832157	-0.354237	-0.0487401	0.090152	0.108569	0.232521	0.105633	-0.0794312	-0.13938	-0.138035
Pnlip	ENSRNOG00000017725	25702	pancreatic lipase	0.792797	3.35029	3.04922	0.0882551	0.82125	NO	-0.0540254	-0.0485586	-0.0535254	-0.0594096	-0.0557889	0.162964	-0.0474974	-0.0620439	-0.0541558	-0.0538838	3.05592	-0.0473766	-0.0703252
Ptprb	ENSRNOG00000055293	314843	protein tyrosine phosphatase, receptor type, B	0.316131	5.66689	3.07929	0.0867558	0.82125	NO	-0.162119	0.00760123	-0.102736	0.202048	-0.150016	-0.163327	-0.16408	0.220462	-0.00977073	0.937143	-0.130749	-0.122247	2.5156
Pxdc1	ENSRNOG00000017093	361238	PX domain containing 1	1.02119	2.51751	3.03601	0.0889229	0.82125	NO	-0.0654184	-0.015108	-0.0997859	-0.110375	-0.105232	0.875118	-0.0901414	-0.0301573	-0.0812347	-0.0637261	-0.05109	-0.0573013	0.367157
Ren	ENSRNOG00000002937	24715	renin	-2.06436	1.34038	3.03275	0.0890887	0.82125	NO	-0.0406112	-0.0327899	-0.0547589	-0.00281038	0.0255618	-0.0578068	-0.0652103	0.0115826	-0.020455	-0.0717334	0.188954	-0.0214879	-0.0717334
Ric3	ENSRNOG00000014691	687147	RIC3 acetylcholine receptor chaperone	-0.422643	4.55316	3.07251	0.0870913	0.82125	NO	-0.0332019	0.120227	0.0592838	0.107151	-0.218771	-0.00688874	-0.313832	0.0943889	0.115527	0.0977045	-0.0345224	0.226763	-0.271712
Robo1	ENSRNOG00000029614	58946	roundabout guidance receptor 1	0.388999	5.03913	3.02102	0.0896876	0.82125	NO	0.0373887	0.281723	0.535128	0.74105	-0.536093	0.162909	-0.984307	-0.364503	0.137958	-0.27801	-0.720126	1.06342	-0.863485
Samd10	ENSRNOG00000036719	499957	sterile alpha motif domain containing 10	-0.498458	4.04596	3.02934	0.0892624	0.82125	NO	-0.203402	0.234063	0.109713	-0.0290021	-0.232549	-0.0916212	-0.195923	0.17653	0.179968	-0.0490275	-0.162996	0.0793518	-0.136775
Scamp2	ENSRNOG00000019136	65168	secretory carrier membrane protein 2	0.512595	4.28494	3.03471	0.088989	0.82125	NO	0.0513594	-0.0488804	-0.0890141	-0.0508732	-0.0937327	0.140133	0.36154	0.0139764	-0.0556938	0.00423174	0.317175	-0.0409684	-0.122013
Sdf2l1	ENSRNOG00000001859	680945	stromal cell-derived factor 2-like 1	0.63756	3.48694	3.04038	0.0887013	0.82125	NO	-0.0747282	-0.0573757	-0.100244	-0.0598959	0.105312	0.051471	0.582256	-0.0973438	-0.116201	-0.0961551	0.237793	-0.0771091	-0.105737
Sec14l2	ENSRNOG00000004672	116486	SEC14-like lipid binding 2	-0.338962	5.55164	3.06126	0.0876517	0.82125	NO	0.184961	-0.0466106	-0.0573535	0.00162233	-0.180205	-0.133779	-0.274955	0.322905	0.0205993	-0.0875961	-0.120296	-0.341623	-0.300264
Sergef	ENSRNOG00000011488	365243	secretion regulating guanine nucleotide exchange factor	-0.380804	4.63231	3.19677	0.0863849	0.82125	NO	-0.529526	0.3766	0.455979	0.437846	-0.587068	-0.402004	-0.509999	0.33381	0.254739	0.372941	-0.54234	0.0552398	-0.501277
Slc13a4	ENSRNOG00000011184	503568	solute carrier family 13 member 4	-0.818309	3.88658	3.07607	0.0869153	0.82125	NO	0.0761158	-0.0385379	-0.0364058	-0.0382574	-0.0458492	-0.0397443	-0.0480806	-0.0183196	-0.0480806	-0.0301055	-0.0217767	-0.0480806	0.00805392
Sox10	ENSRNOG00000011305	29361	SRY-box transcription factor 10	0.449946	5.43983	3.0152	0.0899866	0.82125	NO	-0.280444	-0.271651	-0.304194	-0.302016	0.733731	1.27705	-0.275925	-0.291121	-0.307899	-0.298796	2.11404	-0.249556	-0.182567
Spata13	ENSRNOG00000013707	305938	spermatogenesis associated 13	2.06246	1.49106	3.04489	0.0884737	0.82125	NO	-0.281707	-0.122874	-0.0667926	0.638306	0.129099	-0.0799845	0.0489943	-0.256195	-0.310916	2.39285	-0.271378	-0.304858	0.129376
Specc1l	ENSRNOG00000001303	361828	sperm antigen with calponin homology and coiled-coil domains 1-like	-0.45772	4.53075	3.09119	0.0861707	0.82125	NO	-0.125579	0.147383	0.0758292	0.267987	-0.305558	-0.0908512	-0.350402	0.161746	0.0731389	0.222019	-0.0571358	-0.0112929	-0.324715
St3gal3	ENSRNOG00000019843	64445	ST3 beta-galactoside alpha-2,3-sialyltransferase 3	0.499371	4.50486	3.00712	0.0904036	0.82125	NO	-0.276043	0.240817	0.0408947	0.24077	-0.138959	-0.268121	-0.519109	0.157072	0.172808	0.298922	-0.0617179	0.0271853	-0.676639
Stimate	ENSRNOG00000017051	361110	STIM activating enhancer	0.465397	4.28653	3.08448	0.0865002	0.82125	NO
Stk26	ENSRNOG00000007879	317589	serine/threonine kinase 26	2.26714	1.17317	3.07277	0.0870787	0.82125	NO	-0.124808	-0.026991	-0.0217131	0.191759	-0.118073	-0.120547	0.0609445	0.107168	-0.107811	0.870806	-0.113724	-0.0805854	-0.0836196
Tango2	ENSRNOG00000030245	360738	transport and golgi organization 2 homolog	-0.282223	5.80686	3.0163	0.0899299	0.82125	NO	-0.411322	0.505233	-0.0876009	0.0275461	-0.43181	-0.256112	-0.467217	0.426555	0.555005	0.00467337	-0.266887	0.29144	-0.494548
Tgfbr2	ENSRNOG00000013265	81810	transforming growth factor, beta receptor 2	-0.455997	4.43387	3.01544	0.0899743	0.82125	NO	-0.139598	-0.122528	-0.137353	-0.139111	0.113884	-0.0424582	1.34943	-0.13479	-0.128874	-0.14339	0.0293666	-0.119649	0.587547
Thap3	ENSRNOG00000026840	362667	THAP domain containing 3	-0.478779	4.58562	3.0226	0.089607	0.82125	NO	-0.0224004	0.115929	0.0341555	-0.0717018	-0.0856071	0.0242146	-0.0343902	-0.0168175	0.148676	-0.0536194	-0.0810848	0.116172	-0.0144496
Tmem128	ENSRNOG00000005346	360952	transmembrane protein 128	0.309189	5.19681	3.06181	0.0876238	0.82125	NO	-0.131699	0.0881672	0.0269696	-0.0429302	-0.0740051	-0.0272956	-0.0467092	0.104838	0.0594303	-0.0697175	0.208315	0.0625386	0.00132335
Trim56	ENSRNOG00000071001	120095910	tripartite motif containing 56	0.691301	3.63589	3.02267	0.089603	0.82125	NO
Uba3	ENSRNOG00000006221	117553	ubiquitin-like modifier activating enzyme 3	0.27922	5.8804	3.00309	0.0906124	0.82125	NO	-0.0679702	0.11723	0.0726819	0.0253791	-0.171817	-0.0853604	-0.148918	0.110624	0.118283	-0.0104522	0.0326082	0.00950798	-0.190489
Vamp2	ENSRNOG00000006989	24803	vesicle-associated membrane protein 2	-0.152986	9.60817	3.04335	0.088551	0.82125	NO	-0.210689	0.141972	0.238518	-0.186229	-0.0495082	-0.231988	0.00834646	0.125649	0.082019	-0.176278	-0.145307	0.375211	-0.0903812
Wasf3	ENSRNOG00000048898	682937	WASP family member 3	0.326614	5.53885	3.01597	0.0899471	0.82125	NO	0.153075	0.194633	-0.0171217	0.074704	-0.340688	0.0404704	-0.396802	0.033284	0.246251	0.236783	-0.104496	0.420399	-0.323553
Wdr83	ENSRNOG00000004287	288924	WD repeat domain 83	-0.490383	4.15685	3.01627	0.0899318	0.82125	NO	-0.0322464	0.0579458	0.0218092	0.000875356	-0.0717742	-0.0358628	-0.074166	0.057483	0.0169141	-0.0423504	0.0377454	0.0520161	-0.046365
Wipi1	ENSRNOG00000003827	303630	WD repeat domain, phosphoinositide interacting 1	0.297585	5.64717	3.01777	0.0898544	0.82125	NO	0.0248353	-0.195843	-0.228708	-0.20169	0.748629	-0.145802	-0.235625	-0.0941162	-0.243426	-0.2171	0.00602546	-0.143003	-0.0367491
Xkr8	ENSRNOG00000024312	313033	XK related 8	-0.562938	4.11162	3.04149	0.0886455	0.82125	NO	-0.0718659	0.0357491	0.0465029	0.162154	-0.137402	-0.0389143	-0.0588072	0.0262316	0.154187	0.11477	0.00795381	0.0433322	-0.0358695
Zcchc12	ENSRNOG00000013162	313436	zinc finger CCHC-type containing 12	0.294905	7.41693	3.09288	0.0860878	0.82125	NO	-0.392161	0.465048	0.800961	-0.0346872	-0.322609	-0.362767	-0.293289	-0.186432	0.571347	0.192656	-0.467405	0.323122	-0.27346
Zfp612	ENSRNOG00000016971	307839	zinc finger protein 612	0.221885	6.8208	3.01122	0.0901918	0.82125	NO	-0.112471	0.202866	0.0268025	0.141462	-0.223232	-0.155778	-0.236547	0.10388	0.13213	0.0234382	-0.164805	0.0738394	-0.110376
Zfp654	ENSRNOG00000029956	288354	zinc finger protein 654	0.830683	3.1404	3.02487	0.0894905	0.82125	NO
	ENSRNOG00000066175			-2.23666	1.62134	3.06843	0.0872943	0.82125	NO
LOC102553278	ENSRNOG00000064941	102553278	zinc finger protein 709-like	0.860672	2.83062	3.00195	0.090671	0.821261	NO
Carmil2	ENSRNOG00000024452	307797	capping protein regulator and myosin 1 linker 2	-0.352715	5.0925	2.99944	0.0908014	0.821504	NO	-0.215042	0.103648	0.160537	0.205706	-0.207536	-0.212862	-0.203172	0.156307	0.144843	0.371462	-0.216799	0.0667081	-0.19102
	ENSRNOG00000048469			-1.01922	2.72089	2.99923	0.0908127	0.821504	NO
Dlx1	ENSRNOG00000001520	296500	distal-less homeobox 1	-0.658635	3.56772	2.99749	0.0909031	0.821803	NO	-0.134978	0.478555	0.00222649	-0.153715	-0.122292	-0.144938	-0.108833	-0.161532	-0.138854	-0.169674	-0.169638	1.43085	-0.118338
Alg12	ENSRNOG00000004591	315212	ALG12, alpha-1,6-mannosyltransferase	-0.715321	3.33584	2.99339	0.0911169	0.822791	NO	-0.0700214	0.102374	0.0136393	0.0387948	-0.128848	-0.074685	-0.115466	0.0816312	0.0699612	0.0906509	0.156472	0.119541	-0.102287
Zbtb33	ENSRNOG00000028899	501506	zinc finger and BTB domain containing 33	-0.426347	4.47735	2.99319	0.0911274	0.822791	NO	0	0	0	0	0	0	0	0	0	0	0	0	0
Eml6	ENSRNOG00000037462	305610	EMAP like 6	0.648889	3.29089	2.99095	0.0912441	0.822807	NO	-0.482042	0.652164	0.153274	0.439708	-0.628676	-0.193642	-0.63829	0.0692901	0.535163	0.745397	-0.43877	0.304897	-0.628508
	ENSRNOG00000064983			2.53282	1.35972	2.99171	0.0912042	0.822807	NO
Slc22a6	ENSRNOG00000018215	29509	solute carrier family 22 member 6	-1.21056	2.55993	2.98494	0.0915588	0.82358	NO	-0.0107998	-0.00790933	-0.0107998	-0.0107998	-0.0107998	-0.0107998	-0.007558	-0.00961006	-0.0107998	-0.0107998	-0.0107998	-0.0107998	0.101053
Tesc	ENSRNOG00000001128	288689	tescalcin	-0.304754	6.16535	2.98538	0.0915356	0.82358	NO	-0.240749	-0.0460939	-0.194496	0.349457	-0.244584	-0.243131	-0.234814	0.569036	0.273751	-0.0387952	-0.266706	-0.253398	-0.240155
	ENSRNOG00000030442			0.638435	4.49182	2.98626	0.0914898	0.82358	NO
	ENSRNOG00000063068			1.7633	2.63576	2.98492	0.0915601	0.82358	NO
Atp23	ENSRNOG00000045629	299828	ATP23 metallopeptidase and ATP synthase assembly factor homolog	-0.666363	3.35926	2.97835	0.0919052	0.823807	NO	-0.0969699	0.193662	0.0628788	-0.088304	-0.200482	0.0565017	0.0232161	0.00720095	0.313943	-0.0263363	-0.0346532	0.107284	-0.102247
Cbr1	ENSRNOG00000049911	29224	carbonyl reductase 1	0.302529	5.67071	2.97717	0.0919673	0.823807	NO	0	0	0	0	0	0	0	0	0	0	0	0	0
Cend1	ENSRNOG00000062814	361675	cell cycle exit and neuronal differentiation 1	-0.199749	7.11498	2.97892	0.0918754	0.823807	NO	-0.218886	0.302422	-0.0275663	-0.0927524	-0.12642	-0.251209	-0.107284	0.174311	0.00649436	-0.126794	-0.261238	0.395661	-0.0990478
Cxcl14	ENSRNOG00000011984	306748	C-X-C motif chemokine ligand 14	-0.570436	4.12523	2.97678	0.0919883	0.823807	NO	1.01186	-0.0344482	-0.200684	-0.223655	-0.137839	-0.128473	-0.07842	-0.215055	-0.18955	-0.211505	-0.210567	0.0831489	-0.0433253
Nasp	ENSRNOG00000016454	298441	nuclear autoantigenic sperm protein	0.428478	4.76069	2.98224	0.0917008	0.823807	NO	-0.0259163	0.0213674	0.0153881	-0.0462225	-0.0816456	0.239071	-0.175912	0.053214	0.00551298	-0.0415909	0.147931	0.240808	-0.0259766
Ptp4a1	ENSRNOG00000011771	29463	protein tyrosine phosphatase 4A1	0.194399	7.00294	2.98045	0.0917945	0.823807	NO
Zfp874b	ENSRNOG00000017963	498682	zinc finger protein 874b	0.388193	4.63127	2.9786	0.0918923	0.823807	NO
Ap2b1	ENSRNOG00000061543	140670	adaptor related protein complex 2 subunit beta 1	0.299118	5.80068	2.95259	0.0932737	0.824769	NO	-0.255338	0.207226	0.0437214	0.191473	-0.378734	-0.239053	-0.315506	0.39574	0.072899	0.176645	-0.307899	0.258107	-0.148625
Arhgap10	ENSRNOG00000013152	688429	Rho GTPase activating protein 10	-0.69663	3.74182	2.95132	0.0933418	0.824769	NO	-0.223624	-0.0936344	-0.0411146	0.141776	-0.231818	-0.169719	-0.150768	0.608443	-0.11778	0.131273	-0.231757	-0.172395	0.551362
Avl9	ENSRNOG00000013314	312371	AVL9 cell migration associated	0.273271	6.09736	2.97019	0.0923361	0.824769	NO	-0.182883	0.134814	0.0260504	0.239037	-0.194883	-0.152707	-0.217675	0.133337	0.095939	0.242507	-0.191564	-0.0324181	-0.15212
C5h1orf174	ENSRNOG00000025034	362671	similar to human chromosome 1 open reading frame 174	-0.455002	4.34409	2.9728	0.0921982	0.824769	NO
Camk2g	ENSRNOG00000009783	171140	calcium/calmodulin-dependent protein kinase II gamma	-0.156149	8.27209	2.94824	0.093507	0.824769	NO	1.32606	0.0880589	-0.0209293	-0.410403	-0.568232	-0.327716	-0.468364	0.0524912	0.457506	-0.414121	-0.453864	-0.0942943	-0.468655
Cep120	ENSRNOG00000017035	307302	centrosomal protein 120	0.34027	5.313	2.95739	0.093017	0.824769	NO	-0.152816	0.193725	0.188472	0.0681391	-0.19874	-0.0142176	-0.20308	0.00308465	-0.0406009	0.301623	-0.0814287	0.0337486	-0.123984
Dnajc2	ENSRNOG00000012392	116456	DnaJ heat shock protein family (Hsp40) member C2	-0.24495	6.56419	2.95769	0.093001	0.824769	NO	-0.204016	0.0533593	0.012967	0.262493	-0.222493	-0.184536	-0.150281	0.262692	0.0426127	0.25303	-0.158197	0.0555335	-0.207699
Dnase1l2	ENSRNOG00000042352	681124	deoxyribonuclease 1 like 2	1.72406	1.79422	2.96092	0.0928291	0.824769	NO	-0.0134386	-0.0100928	-0.0149123	-0.00992558	-0.0149123	-0.0149123	-0.0149123	-0.00896092	-0.0149123	-0.0149123	-0.0149123	-0.0149123	-0.0149123
Eva1c	ENSRNOG00000002072	360695	eva-1 homolog C	1.93089	1.52573	2.94836	0.0935009	0.824769	NO	0.121839	-0.0796354	-0.108408	-0.157196	0.301592	-0.0158603	-0.168345	-0.0753122	-0.0708598	-0.168643	-0.0201609	0.376947	0.250275
Fanci	ENSRNOG00000016689	100360594	FA complementation group I	-1.45061	1.78326	2.94953	0.0934378	0.824769	NO	-0.0317091	-0.000911337	0.0159146	-0.0232674	-0.0657401	0.0140947	-0.0509117	0.035026	-0.0644517	-0.0293735	-0.0539026	-0.0802908	-0.0802908
Mmrn2	ENSRNOG00000051977	306288	multimerin 2	-0.744507	3.27931	2.96906	0.0923964	0.824769	NO	-0.0391254	-0.0423736	-0.0420854	-0.0454412	-0.0464929	-0.0342795	0.245234	-0.0379374	-0.0319429	-0.0343218	-0.050957	-0.050957	0.62285
Mrln	ENSRNOG00000069916	100911740	myoregulin	-2.43213	1.12796	2.95508	0.0931407	0.824769	NO
Mthfd2l	ENSRNOG00000021347	305248	methylenetetrahydrofolate dehydrogenase (NADP+ dependent) 2-like	1.10682	2.33069	2.95205	0.0933027	0.824769	NO	-0.00740643	0.112207	0.0285615	-0.00809998	-0.18693	0.209589	0.0232914	-0.0626249	0.0492968	0.131756	0.279794	-0.0898785	-0.192337
Mvb12b	ENSRNOG00000017172	362118	multivesicular body subunit 12B	0.255807	6.36133	2.9568	0.0930487	0.824769	NO	-0.125052	0.00600753	0.198143	-0.106232	0.000238592	-0.105762	0.399139	-0.0644635	0.042978	-0.024996	0.379689	-0.0467283	-0.366174
Nrxn1	ENSRNOG00000050220	60391	neurexin 1	-0.143768	9.04198	2.96814	0.0924449	0.824769	NO	0.831758	0.33511	0.303976	0.194626	-1.57023	0.686304	-1.67206	0.575769	0.564977	0.195705	-1.1114	0.313843	-1.62239
Rbmx	ENSRNOG00000000866	302855	RNA binding motif protein, X-linked	0.249472	5.94921	2.96018	0.0928683	0.824769	NO	-0.0308094	0.0304613	0.113517	0.0298744	-0.0795473	0.0914195	-0.121472	-0.0270208	0.0461635	4.36582e-05	0.0872374	0.10907	-0.0313911
Rhebl1	ENSRNOG00000054385	359959	RHEB like 1	-0.594783	3.67459	2.96338	0.092698	0.824769	NO	-0.125277	0.0777171	-0.00255799	0.0815265	-0.112054	-0.128627	-0.140324	0.161046	0.0654732	0.020341	-0.155891	0.284607	-0.177714
Rilpl1	ENSRNOG00000001055	304469	Rab interacting lysosomal protein-like 1	-0.296113	5.75606	2.95927	0.0929169	0.824769	NO	-0.0699776	-0.0182789	-0.126692	-0.0574728	-0.00765342	0.0656508	0.293783	0.0942789	-0.0578123	-0.134417	-0.0602564	-0.0744223	-0.0975336
Rtl5	ENSRNOG00000045779	100911832	retrotransposon Gag like 5	0.797796	3.12353	2.95533	0.0931271	0.824769	NO
Sik2	ENSRNOG00000043498	315649	salt-inducible kinase 2	0.28245	5.47609	2.98756	0.0924869	0.824769	NO	-0.327798	0.107925	-0.00546642	0.170521	-0.213005	0.261984	-0.438207	0.227238	0.0347472	0.0274965	0.558036	0.870185	-0.296091
Supt20h	ENSRNOG00000059480	361946	SPT20 homolog, SAGA complex component	-0.328847	5.47562	2.9477	0.0935365	0.824769	NO	0.0150815	0.0902602	-0.003751	0.110631	-0.250485	-0.0087545	-0.152645	0.106097	0.0510013	0.239127	0.0688709	0.00739725	-0.21082
Trim37	ENSRNOG00000006248	360592	tripartite motif-containing 37	-0.186666	7.43697	2.95956	0.0929015	0.824769	NO	0.0329601	0.237812	0.150882	0.293885	-0.572882	-0.298267	-0.509439	0.274474	0.243278	0.257053	-0.344016	0.1766	-0.416581
Zbtb41	ENSRNOG00000064177	289052	zinc finger and BTB domain containing 41	0.897982	2.82378	2.96794	0.0924557	0.824769	NO	0.0269029	0.0707847	-0.00151214	0.0164666	-0.126266	-0.021793	-0.103036	0.0591229	0.0500898	0.0342692	-0.107771	0.0576467	-0.135849
	ENSRNOG00000069955			-1.30882	2.11897	2.96148	0.0927991	0.824769	NO
	ENSRNOG00000056878			1.38134	1.8893	2.95493	0.0931488	0.824769	NO
Kank1	ENSRNOG00000016023	309429	KN motif and ankyrin repeat domains 1	0.481555	4.62983	2.94612	0.0936211	0.825007	NO	0.151017	-0.208201	-0.235328	-0.243462	0.188315	1.17704	-0.0488486	-0.234549	-0.256017	-0.229804	1.33432	-0.240537	-0.194424
Abcc10	ENSRNOG00000018863	316231	ATP binding cassette subfamily C member 10	-0.852657	2.89167	2.86757	0.0979566	0.825201	NO	-0.0470938	0.0126171	0.0350941	0.114537	-0.115702	-0.0813965	-0.139637	0.123089	0.0156375	0.00992223	0.158298	-0.0572805	-0.0714788
Akap8l	ENSRNOG00000006355	299569	A-kinase anchoring protein 8 like	-0.273514	5.87188	2.91411	0.095361	0.825201	NO	-0.357661	0.322667	0.152021	0.377772	-0.527301	-0.205241	-0.575906	0.336432	0.202286	0.608585	-0.234258	0.281074	-0.602368
Aldoa	ENSRNOG00000052802	24189	aldolase, fructose-bisphosphate A	-0.146778	10.2491	2.81192	0.101165	0.825201	NO	-0.0686947	0.166857	0.242381	-0.309317	0.0329098	-0.244479	0.211879	-0.0748367	0.135235	-0.300727	-0.405263	0.139736	0.217933
Ap1s2	ENSRNOG00000038686	302671	adaptor related protein complex 1 subunit sigma 2	0.342149	5.74631	2.89132	0.0966222	0.825201	NO	-0.164495	0.226765	0.302444	-0.0027227	-0.0704629	-0.0864612	-0.0385456	-0.193208	-0.0575572	-0.108081	0.0176409	0.0719092	-0.014562
Arhgap24	ENSRNOG00000056944	305156	Rho GTPase activating protein 24	0.722932	3.05834	2.91213	0.0954703	0.825201	NO	-0.221676	0.0150959	0.133397	-0.186488	-0.273928	0.180731	1.38734	-0.158311	-0.0967239	-0.217282	2.49038	-0.247549	0.0304053
Asxl1	ENSRNOG00000061603	311553	ASXL transcriptional regulator 1	0.347461	5.2135	2.87347	0.0976235	0.825201	NO	-0.194205	0.187706	0.0291528	0.191054	-0.347113	-0.238603	-0.185288	0.273068	0.215899	0.166602	-0.0700351	0.223485	-0.234008
Bach1	ENSRNOG00000001582	304127	BTB domain and CNC homolog 1	-1.79644	1.45471	2.80986	0.101287	0.825201	NO	-0.13512	0.139455	0.0261414	0.00211275	-0.0613542	-0.138849	0.0823457	0.00316901	-0.0262149	0.221794	-0.0482595	0.028262	0.0417128
Bag4	ENSRNOG00000042560	361167	BAG cochaperone 4	0.239191	6.46777	2.82124	0.10062	0.825201	NO	-0.143279	0.139649	0.0620988	0.0629884	-0.121965	-0.152678	-0.196353	0.121238	0.112893	0.0163872	-0.185079	0.0940478	-0.176249
Bcr	ENSRNOG00000001304	309696	BCR activator of RhoGEF and GTPase	-0.298643	5.641	2.86088	0.0983364	0.825201	NO	-0.305265	0.147033	0.359038	0.774787	-0.565449	-0.376605	-0.600097	0.266198	-0.0118845	0.682332	-0.534458	-0.0153552	-0.374292
Bend4	ENSRNOG00000053303	681008	BEN domain containing 4	-1.22106	2.16267	2.87858	0.0973358	0.825201	NO	-0.148439	0.211743	-0.0372174	-0.0887147	-0.0541301	0.038613	-0.150613	-0.0247736	0.045448	0.131292	0.828952	0.313288	-0.158867
Bet1l	ENSRNOG00000013165	54400	Bet1 golgi vesicular membrane trafficking protein-like	-0.565439	3.85081	2.83097	0.100054	0.825201	NO	-0.0446997	0.0367901	0.0460303	-0.0193218	-0.047115	-0.0667318	-0.0492324	0.0701065	0.0638025	-0.0532707	-0.0622455	-0.0140122	0.0781762
Brd1	ENSRNOG00000004538	315210	bromodomain containing 1	-0.227089	6.22311	2.82865	0.100188	0.825201	NO	-0.114387	0.154034	0.0772455	0.0861831	-0.302875	-0.163719	-0.190854	0.217117	0.195691	0.117597	0.249426	0.0826978	-0.311815
Btla	ENSRNOG00000030246	407756	B and T lymphocyte associated	2.27779	1.28033	2.88993	0.0966997	0.825201	NO	-0.071704	0.0814882	-0.0138007	-0.0165872	-0.0709215	-0.0637007	-0.074372	-0.00368152	0.137661	-0.0242769	-0.0776355	0.0365587	-0.0776355
Bud23	ENSRNOG00000033700	368084	BUD23, rRNA methyltransferase and ribosome maturation factor	-0.384309	4.57981	2.8807	0.0972166	0.825201	NO	-0.152703	0.129408	0.0552667	0.0504241	-0.130247	-0.151185	-0.136761	0.13442	0.0726119	0.055562	-0.0355212	0.0751815	-0.0318019
C2cd3	ENSRNOG00000017608	293148	C2 domain containing 3 centriole elongation regulator	-0.896503	2.66642	2.8566	0.0985802	0.825201	NO	-0.141041	0.119175	0.0483718	0.195747	-0.233514	-0.0849057	-0.122367	0.10691	0.0628801	0.195693	0.0308462	0.0321396	-0.108538
Calm3	ENSRNOG00000016770	24244	calmodulin 3	-0.142077	9.79353	2.79865	0.101948	0.825201	NO	-0.199695	0.122769	0.0999518	-0.159915	0.0311806	-0.23365	0.0280332	0.107817	0.154213	-0.0618843	-0.252811	0.163949	0.0540101
Cavin3	ENSRNOG00000017914	85332	caveolae associated protein 3	-0.442944	4.38571	2.85524	0.0986578	0.825201	NO	0.0676906	-0.042376	0.186045	-0.113448	-0.0493659	0.0649624	0.00334433	-0.0217351	-0.059366	-0.119695	-0.0218107	-0.0866086	1.38215
Cbfb	ENSRNOG00000014647	361391	core-binding factor subunit beta	0.44341	4.52546	2.81955	0.100718	0.825201	NO	0.00420949	-0.0552105	-0.132441	-0.107571	0.075579	0.119222	0.387125	-0.0501059	-0.0409273	-0.000489383	0.231524	-0.133877	-0.0348746
Ccdc148	ENSRNOG00000057740	311051	coiled-coil domain containing 148	0.512082	3.94282	2.80383	0.101642	0.825201	NO	-0.438733	0.290398	0.261977	0.392472	-0.583078	-0.436786	-0.573932	0.522604	0.441784	0.506167	-0.496334	-0.00662903	-0.586017
Ccdc83	ENSRNOG00000052220	680270	coiled-coil domain containing 83	-2.08306	1.32042	2.79934	0.101907	0.825201	NO	-0.0722745	0.0451819	0.000124355	0.0129333	-0.0675651	-0.0543294	-0.089152	0.0609927	0.0230647	0.0905052	-0.0989632	-0.0611196	-0.0989632
Cct5	ENSRNOG00000011632	294864	chaperonin containing TCP1 subunit 5	0.14526	7.84404	2.83025	0.100095	0.825201	NO	-0.170515	0.109052	0.0959199	0.00205181	-0.0762603	-0.0807585	-0.15976	0.0840309	0.115293	0.105572	0.122595	0.24645	-0.175355
Cct6b	ENSRNOG00000007523	363658	chaperonin containing TCP1 subunit 6B	-1.72631	1.54295	2.8468	0.0991405	0.825201	NO	-0.0328015	0.0266121	-0.0175309	-0.000449983	-0.037202	0.0384483	-0.0911666	0.0446554	0.0865903	-0.0309782	-0.020023	0.0219317	-0.146898
Cfap43	ENSRNOG00000036585	365476	cilia and flagella associated protein 43	2.18211	1.76561	2.90382	0.0959282	0.825201	NO	-0.0655755	0.0290624	0.0525221	0.0379094	-0.0667107	-0.0404583	-0.0836879	-0.0058065	0.0752023	0.0604851	0.011072	-0.00706192	-0.0934938
Chn2	ENSRNOG00000009411	84031	chimerin 2	0.361514	5.87681	2.91825	0.0951343	0.825201	NO	-0.539537	-0.00922693	0.744103	0.472385	0.117165	-0.419411	0.618736	-0.490349	-0.484922	-0.387	1.78428	-0.527448	-0.0925098
Chrng	ENSRNOG00000019634	25753	cholinergic receptor nicotinic gamma subunit	-0.315508	5.59162	2.8579	0.0985058	0.825201	NO
Cirbp	ENSRNOG00000031387	81825	cold inducible RNA binding protein	-0.280515	5.97271	2.9209	0.0949889	0.825201	NO	0.048371	-0.00641179	-0.00988162	-0.0254149	0.0262671	0.00502769	0.056311	-0.0583743	-0.026914	0.0295651	0.0714387	0.0145347	-0.0918961
Clcn6	ENSRNOG00000008345	295586	chloride voltage-gated channel 6	-0.70246	3.09869	2.81051	0.101248	0.825201	NO	-0.154458	0.104819	0.0407603	-0.100087	-0.0636978	0.155344	-0.177759	0.0966392	-0.0172167	-0.0747035	0.353213	0.210295	-0.269941
Cntrl	ENSRNOG00000022015	311886	centriolin	0.380452	5.09054	2.8414	0.0994509	0.825201	NO	-0.254965	0.107369	0.021575	0.0270857	-0.166833	-0.114711	0.480171	0.0697847	0.120178	0.0197225	0.150744	0.108665	-0.245517
Commd4	ENSRNOG00000018671	363068	COMM domain containing 4	-0.237237	6.40413	2.85145	0.0988744	0.825201	NO	-0.274438	0.200151	0.0919523	0.10681	-0.227844	-0.256173	-0.176829	0.242695	0.153048	0.134244	-0.211191	0.153947	-0.340167
Cstpp1	ENSRNOG00000014798	295930	centriolar satellite-associated tubulin polyglutamylase complex regulator 1	-0.223898	6.47116	2.92505	0.0947623	0.825201	NO
Decr1	ENSRNOG00000008236	117543	2,4-dienoyl-CoA reductase 1	0.367224	4.68995	2.85049	0.0989294	0.825201	NO	0.301737	-0.0625845	0.000173502	-0.0161381	-0.0775292	0.0998048	-0.0646396	-0.0824781	-0.0793399	-0.0464399	0.115945	0.00453837	-0.0516966
Dhrs3	ENSRNOG00000015736	313689	dehydrogenase/reductase 3	-0.48913	4.02764	2.79675	0.10206	0.825201	NO	0.42182	-0.117099	-0.153158	-0.0645922	-0.125344	-0.134348	0.143692	0.0953281	-0.0940204	-0.113464	-0.130699	-0.153229	0.893999
Dlk2	ENSRNOG00000018949	316232	delta like non-canonical Notch ligand 2	-0.385365	4.94183	2.8231	0.100511	0.825201	NO	-0.400187	0.173873	0.342072	0.108997	-0.371073	-0.311828	-0.375836	0.444809	0.134736	0.237165	0.170067	0.317722	-0.416773
Dnah2	ENSRNOG00000052688	303242	dynein, axonemal, heavy chain 2	1.42795	1.87902	2.92017	0.0950289	0.825201	NO	-0.173776	0.0614653	0.206634	0.21984	-0.194004	-0.189541	-0.205144	0.100957	0.26645	0.372133	-0.170779	-0.0711277	-0.184673
Dnajc28	ENSRNOG00000002026	360699	DnaJ heat shock protein family (Hsp40) member C28	-0.420263	4.44963	2.86893	0.0978796	0.825201	NO	-0.031292	0.0490042	-0.0310273	0.00948748	-0.0725532	-0.0475721	-0.0492041	0.0149653	0.0625714	0.06079	-0.0685449	-0.0496604	0.0178215
Dpysl4	ENSRNOG00000027582	25417	dihydropyrimidinase-like 4	-0.300274	5.64109	2.93347	0.0943043	0.825201	NO	-0.139537	0.192604	0.0476069	0.0162702	-0.191766	-0.160728	-0.190501	0.128811	0.0405221	0.0881932	0.650197	0.342324	-0.253307
Ehd4	ENSRNOG00000007584	192204	EH-domain containing 4	0.458514	4.03414	2.78706	0.102637	0.825201	NO	-0.182483	-0.0223006	0.0216348	-0.075795	-0.157543	-0.0649264	1.1725	-0.00245935	-0.0885666	-0.086199	-0.019538	-0.139637	0.384847
Elf1	ENSRNOG00000011762	85424	E74 like ETS transcription factor 1	0.612624	3.38022	2.86072	0.0983451	0.825201	NO	0.121054	-0.130148	-0.131343	-0.115035	0.0474562	0.265508	0.462196	-0.140633	-0.161921	-0.141352	1.24637	-0.0870469	0.413812
Eloc	ENSRNOG00000031730	64525	elongin C	-0.227499	6.44441	2.83867	0.0996086	0.825201	NO	-0.127628	0.071536	0.0910318	-0.00244991	-0.0902059	-0.10348	-0.104136	0.1271	0.0600408	0.0102561	-0.0733477	0.149323	0.0763916
Entpd4	ENSRNOG00000016321	361063	ectonucleoside triphosphate diphosphohydrolase 4	-0.332339	5.09821	2.91611	0.0952513	0.825201	NO	-0.142991	0.195539	0.0538343	0.0808363	-0.22331	-0.0986675	-0.246408	0.11638	0.195918	0.0559145	0.090724	0.247064	-0.197436
Eps8	ENSRNOG00000007047	312812	epidermal growth factor receptor pathway substrate 8	0.302114	6.00037	2.88386	0.0970395	0.825201	NO	0.782048	0.0421193	-0.0506746	0.0314202	-0.39778	0.343714	-0.327573	-0.324126	-0.283229	1.15405	-0.2797	0.32627	0.245202
Erbb2	ENSRNOG00000006450	24337	erb-b2 receptor tyrosine kinase 2	-2.0774	1.259	2.80353	0.10166	0.825201	NO	0.115975	-0.0429945	-0.0492032	-0.0411402	-0.0500336	-0.0428107	-0.0478947	-0.0300492	-0.0511496	-0.033169	-0.0511496	-0.0511496	-0.0511496
Exo5	ENSRNOG00000037432	313563	exonuclease 5	0.746118	2.86539	3.01019	0.0979793	0.825201	NO	-0.0644055	0.0217648	0.0440693	-0.0348599	-0.0542218	-0.0262103	0.108807	-0.00476419	0.0186729	-0.00202822	0.029138	-0.0134461	0.0571553
Exoc1	ENSRNOG00000002144	305287	exocyst complex component 1	0.294137	5.31957	2.79883	0.101938	0.825201	NO	-0.110218	0.149119	-0.0241421	0.027934	-0.13754	-0.106572	-0.127001	0.113787	0.121448	0.108594	0.057098	0.0935071	-0.161402
Exoc3l2	ENSRNOG00000017448	686809	exocyst complex component 3-like 2	-1.62355	1.59351	2.91425	0.0953537	0.825201	NO	-0.0634322	-0.0485123	-0.0560875	-0.0497102	-0.0670331	-0.0620328	0.480744	-0.0143779	-0.0482457	-0.0703876	-0.0182223	-0.0484586	-0.0703876
FAM187A	ENSRNOG00000002918	287741	family with sequence similarity 187, member A	-1.92681	1.57697	2.93038	0.0944724	0.825201	NO	-0.00655656	-0.00610272	-0.00802919	-0.00802919	-0.00802919	-0.00802919	-0.00802919	-0.00683974	-0.00802919	-0.00802919	-0.00802919	-0.00802919	-0.00802919
Fam98a	ENSRNOG00000030328	313873	family with sequence similarity 98, member A	-0.371239	4.84541	2.88209	0.0971384	0.825201	NO	-0.156345	0.108621	-0.0742302	0.0629989	-0.121847	-0.156216	-0.165936	0.240195	0.0533626	0.182206	-0.107654	0.0239503	-0.190986
Fbll1	ENSRNOG00000015303	363563	fibrillarin-like 1	-0.350093	5.54583	2.92606	0.0947074	0.825201	NO	-0.16067	0.168291	0.253553	-0.00656713	-0.127959	-0.129451	-0.102247	-0.0128112	0.144861	-0.00352284	-0.137701	0.0789468	-0.0483857
Fbn2	ENSRNOG00000043219	689008	fibrillin 2	-2.03046	1.23811	2.87921	0.0973004	0.825201	NO	-0.101242	-0.0392288	0.00793828	-0.0789247	-0.0825765	0.316075	-0.0985459	0.153208	-0.0897058	-0.108366	-0.0819045	-0.0956978	-0.108366
Fhip1b	ENSRNOG00000017408	293343	FHF complex subunit HOOK interacting protein 1B	-0.39787	4.53295	2.88141	0.0971766	0.825201	NO
Foxd1	ENSRNOG00000043332	171299	forkhead box D1	1.22934	2.05813	2.88524	0.0969618	0.825201	NO	-0.0170972	-0.0156786	-0.0185714	-0.0169086	-0.0152341	-0.00748891	-0.0185714	-0.01619	-0.0185714	-0.0185714	0.00765522	-0.0185714	0.317247
Fyttd1	ENSRNOG00000034233	360726	forty-two-three domain containing 1	0.146955	7.93577	2.79595	0.102108	0.825201	NO	-0.244983	0.223363	0.105501	0.185595	-0.315655	-0.168544	-0.350992	0.232556	0.268218	0.128557	-0.106205	0.00818548	-0.317858
Ggt7	ENSRNOG00000018441	156275	gamma-glutamyltransferase 7	-0.52558	3.79403	2.81965	0.100713	0.825201	NO	-0.323462	0.277722	0.174897	0.00657983	-0.329484	-0.166237	-0.317299	0.31883	0.277766	-0.0827983	-0.229693	0.287854	-0.141758
Gsto1	ENSRNOG00000028746	114846	glutathione S-transferase omega 1	-0.235892	6.77267	2.86106	0.098326	0.825201	NO	0	0	0	0	0	0	0	0	0	0	0	0	0
Gstp1	ENSRNOG00000018237	24426	glutathione S-transferase pi 1	0.20495	7.30811	2.88278	0.0970997	0.825201	NO	-0.20593	-0.10852	-0.189927	-0.254705	0.964648	-0.0565896	-0.0855835	-0.345566	-0.238606	-0.141136	0.0127531	-0.187165	0.689113
Gstt2	ENSRNOG00000052415	29487	glutathione S-transferase theta 2	-0.790286	2.95105	2.91515	0.0953043	0.825201	NO	0.0475464	-0.0229482	-0.0790874	-0.219625	0.313889	0.195971	-0.148428	-0.158293	0.092721	-0.257534	0.0740893	-0.187109	-0.0812476
H1f2	ENSRNOG00000067441	684681	H1.2 linker histone, cluster member	0.403791	5.99026	2.91262	0.0954429	0.825201	NO
Hemk1	ENSRNOG00000015458	300989	HemK methyltransferase family member 1	0.903382	2.82375	2.93152	0.0944105	0.825201	NO	-0.0335355	0.0230315	0.0144089	-0.00417877	-0.0602149	-0.0383764	-0.0327895	0.0373565	0.00458031	0.000145362	-0.0408199	0.0163615	-0.111375
Ifitm10	ENSRNOG00000020164	293632	interferon induced transmembrane protein 10	0.470138	4.08843	2.8988	0.0962062	0.825201	NO	-0.147082	0.241478	0.0829023	-0.157893	-0.129437	0.29641	-0.103683	-0.0942628	0.341604	-0.170824	-0.154067	-0.0106478	0.102647
Inka2	ENSRNOG00000015691	310764	inka box actin regulator 2	-0.250257	6.80248	2.78927	0.102506	0.825201	NO	-0.265485	-0.231744	-0.093469	0.150755	-0.231792	0.671956	-0.227142	0.529205	-0.191592	0.0517023	-0.228917	-0.137492	0.0125686
Itgav	ENSRNOG00000004912	296456	integrin subunit alpha V	0.2594	6.22969	2.83053	0.100079	0.825201	NO	0.242891	-0.238811	-0.236161	-0.0266819	0.104438	0.851539	0.11981	-0.199346	-0.29459	-0.145023	-0.0308156	-0.231421	-0.0890712
Kalrn	ENSRNOG00000001706	84009	kalirin, RhoGEF kinase	-0.206906	6.81539	2.79765	0.102007	0.825201	NO	-0.257692	0.193746	0.56409	0.778791	-1.2037	-0.514415	-1.07115	0.947395	0.066371	0.91113	-1.07634	0.327758	-0.636568
Kif1b	ENSRNOG00000057626	117548	kinesin family member 1B	-0.18417	7.5546	2.90925	0.0956287	0.825201	NO	0.186952	0.0977203	0.270909	0.0413808	-0.133635	-0.589964	-1.12248	0.311098	0.115689	0.274822	0.220275	0.180862	-0.963464
Krt26	ENSRNOG00000033617	407758	keratin 26	0.552731	3.96137	2.88897	0.0967533	0.825201	NO	-0.0348405	0.0359519	0.254424	0.00909171	-0.166322	-0.173904	-0.151728	0.081885	0.395861	0.0741785	-0.16646	0.0513626	-0.0734156
Laptm4a	ENSRNOG00000006865	298875	lysosomal protein transmembrane 4 alpha	0.170505	7.40728	2.81421	0.101031	0.825201	NO	1.04911	-0.153551	-0.160016	-0.325551	-0.0992489	0.116577	0.182162	-0.287913	-0.214399	-0.305083	-0.038365	-0.230312	0.438901
Llgl1	ENSRNOG00000003948	54265	LLGL scribble cell polarity complex component 1	0.406186	4.68294	2.79274	0.102299	0.825201	NO	-0.0342736	0.021081	-0.00851271	-0.00269008	-0.0143468	-0.0595776	-0.0847188	0.0180277	-0.0241294	0.0461991	-0.00239176	0.0203298	-0.101074
LOC103691088	ENSRNOG00000061371	103691088	transcription elongation factor B polypeptide 1 pseudogene	2.63806	1.45498	2.801	0.101809	0.825201	NO
LOC120102367	ENSRNOG00000067090	120102367	endogenous retrovirus group K member 21 Env polyprotein-like	-0.68938	3.51358	2.85667	0.0985762	0.825201	NO
LOC684427	ENSRNOG00000069792	684427	similar to Histidine triad nucleotide-binding protein 1 (Adenosine 5-monophosphoramidase) (Protein kinase C inhibitor 1) (Protein kinase C-interacting protein 1) (PKCI-1)	1.77757	1.65096	2.83627	0.0997468	0.825201	NO
Lrrc14	ENSRNOG00000016128	500900	leucine rich repeat containing 14	0.452621	4.11133	3.14121	0.0955621	0.825201	NO	-0.0722298	0.0398932	0.032571	0.080916	-0.106707	-0.077648	-0.0815271	0.0775271	0.124094	0.224356	-0.0731703	0.147743	-0.105456
Lsm4	ENSRNOG00000019572	290647	LSM4 homolog, U6 small nuclear RNA and mRNA degradation associated	-0.230563	6.1082	2.87421	0.0975816	0.825201	NO	-0.0844933	0.0723503	0.0955027	-0.0707636	0.0461218	-0.084773	0.0670936	-0.0665981	0.0264837	-0.0572881	-0.048593	0.0475805	0.032584
Mapk8ip1	ENSRNOG00000058478	116457	mitogen-activated protein kinase 8 interacting protein 1	-0.169384	7.60912	2.84484	0.0992534	0.825201	NO	-0.233027	0.0982485	0.0532021	-0.0441048	0.0768831	-0.21748	-0.251434	0.157277	0.17798	-0.0515656	-0.245464	0.161861	-0.120377
Marchf8	ENSRNOG00000012297	312656	membrane associated ring-CH-type finger 8	0.34544	5.49625	2.81364	0.101065	0.825201	NO
Mdga1	ENSRNOG00000000536	309659	MAM domain containing glycosylphosphatidylinositol anchor 1	2.00296	1.45461	2.84347	0.0993319	0.825201	NO	0.0316951	0.0398114	0.356811	-0.11277	-0.168953	-0.142284	-0.249495	0.144492	-0.168497	0.185069	0.00266224	-0.22649	-0.268071
Med19	ENSRNOG00000006050	311165	mediator complex subunit 19	-0.245147	5.75111	2.94652	0.101877	0.825201	NO	-0.0273948	0.0727831	0.0208315	0.0117587	-0.0874861	-0.0211686	-0.0348819	0.0222291	0.0220603	0.0777111	-0.0687193	0.018869	-0.0585576
Mipol1	ENSRNOG00000009151	100911970	mirror-image polydactyly 1	0.522029	3.98254	2.83909	0.0995844	0.825201	NO	-0.242877	0.173136	0.0439428	0.475685	-0.344901	-0.0961188	-0.364167	0.116769	0.180102	0.423101	-0.108167	0.114391	-0.397649
Mlkl	ENSRNOG00000042353	690743	mixed lineage kinase domain like pseudokinase	2.05248	1.47243	2.91451	0.0953391	0.825201	NO	-0.0356667	-0.0260104	-0.0485092	-0.0454733	-0.0482235	0.180238	-0.024418	-0.0381301	-0.0124219	-0.0504555	0.0547849	-0.0504555	0.00569233
Mrps15	ENSRNOG00000008279	298517	mitochondrial ribosomal protein S15	-0.244584	6.1446	2.78389	0.102826	0.825201	NO	-0.17418	0.156573	0.0833197	0.0672156	-0.102824	-0.151251	-0.162717	0.062947	0.126805	0.201885	-0.142371	-0.0132536	-0.112887
Mterf4	ENSRNOG00000037376	363289	mitochondrial transcription termination factor 4	0.427516	4.53515	2.8974	0.0962839	0.825201	NO	-0.0466971	0.0940486	0.0416001	0.0389434	-0.128105	-0.0920697	-0.0979321	0.0654721	0.102172	0.0643787	-0.119993	0.0730942	0.0282194
Muc2	ENSRNOG00000046602	24572	mucin 2, oligomeric mucus/gel-forming	-1.44337	1.93209	2.83803	0.0996455	0.825201	NO
Naa10	ENSRNOG00000060063	363518	N(alpha)-acetyltransferase 10, NatA catalytic subunit	-0.389176	4.44784	2.8374	0.101057	0.825201	NO	-0.0429882	0.0365671	0.0698712	0.00313088	-0.0731623	-0.0187846	-0.0335157	0.0309314	0.0895865	-0.0747704	-0.0320465	0.195517	-0.0428396
Nap1l5	ENSRNOG00000007808	688843	nucleosome assembly protein 1-like 5	0.285993	7.8351	2.81807	0.100805	0.825201	NO	-0.34698	0.765279	0.0534444	-0.255288	-0.177424	-0.0728318	-0.225937	-0.286065	0.638448	-0.00107161	-0.41183	0.401933	-0.130301
Ndnf	ENSRNOG00000006857	312401	neuron-derived neurotrophic factor	-0.660385	3.21205	2.87157	0.0977304	0.825201	NO
Nemp2	ENSRNOG00000012924	503257	nuclear envelope integral membrane protein 2	-1.07467	2.47286	2.92411	0.094814	0.825201	NO	-0.072738	0.0731551	0.0956183	-0.0387327	-0.103279	-0.0203432	-0.134745	0.105452	0.0390625	-0.0617908	-0.071434	0.115421	-0.177988
Nfrkb	ENSRNOG00000008278	315523	nuclear factor related to kappa B binding protein	-0.528427	3.99301	2.882	0.0971433	0.825201	NO	-0.20252	0.139041	0.089811	0.162492	-0.25499	-0.161886	-0.200925	0.209373	0.119561	0.224956	-0.0820186	0.12249	-0.192255
Nipbl	ENSRNOG00000056907	294787	NIPBL, cohesin loading factor	0.169114	7.49215	2.8555	0.0986426	0.825201	NO	-0.141361	0.0842522	0.060673	0.195083	-0.252467	-0.0491798	-0.145692	0.152107	0.119361	0.222288	-0.073768	0.0668898	-0.153676
Nt5c1a	ENSRNOG00000068555	313574	5'-nucleotidase, cytosolic IA	-0.463336	4.43196	2.8333	0.0999191	0.825201	NO	0.149226	-0.0329247	-0.0287272	-0.0570702	-0.0904664	-0.0520731	-0.0905601	0.0373906	0.206255	-0.0938288	-0.0674052	0.0356312	-0.0938288
Orc4	ENSRNOG00000005021	295596	origin recognition complex, subunit 4	0.493472	4.3107	2.91443	0.0953436	0.825201	NO	-0.0894102	0.106126	0.0304492	0.125587	-0.206154	-0.0779287	-0.165292	0.124122	0.164898	0.0859519	-0.00510215	0.0340419	-0.205058
Osgep	ENSRNOG00000009333	290028	O-sialoglycoprotein endopeptidase	0.498784	4.45024	2.90252	0.0960005	0.825201	NO	0.268337	-0.0185298	-0.0203829	-0.028712	-0.0440069	-0.0978718	-0.034731	-0.0443331	-0.0421993	-0.0215865	-0.139482	-0.00584605	-0.0583902
Parp6	ENSRNOG00000011199	300759	poly (ADP-ribose) polymerase family, member 6	-0.199645	7.01125	2.81974	0.100707	0.825201	NO	-0.22629	0.202782	0.126708	0.166689	-0.341091	-0.189	-0.343003	0.273451	0.192803	0.258004	-0.128271	0.133464	-0.334781
Pced1a	ENSRNOG00000021221	296158	PC-esterase domain containing 1A	-0.78363	3.19528	2.90944	0.0956181	0.825201	NO	-0.20227	0.185918	0.0501118	0.0631611	-0.200144	-0.0854746	-0.246529	0.167682	0.162858	0.178347	0.0366965	0.113723	-0.336557
Pdcd4	ENSRNOG00000014779	64031	programmed cell death 4	0.205087	7.064	2.87688	0.0974314	0.825201	NO	-0.343703	0.181984	0.290169	-0.0760744	-0.298532	-0.155509	0.0821667	0.193939	0.331204	-0.0876048	1.12002	0.249365	-0.259122
Penk	ENSRNOG00000008943	29237	proenkephalin	0.251699	9.45369	2.88349	0.0970601	0.825201	NO	-0.250964	-0.132065	0.900022	0.977976	-0.139744	-0.264299	-0.059445	-0.504161	-0.271427	-0.398881	-0.317139	-0.556579	0.0263599
Pgap2	ENSRNOG00000020371	116675	post-GPI attachment to proteins 2	0.278719	5.39743	2.78948	0.102493	0.825201	NO	-0.0775055	0.104368	-0.0406498	-0.0199293	-0.0269888	-0.000355931	-0.144304	0.0513836	-0.0166975	0.025047	-0.000140522	0.16751	-0.142424
Pitpnm2	ENSRNOG00000029260	304474	phosphatidylinositol transfer protein, membrane-associated 2	-0.188763	7.32338	2.86515	0.0980937	0.825201	NO	0.528185	-0.0909926	0.188999	0.28299	-0.586331	-0.227571	-0.578095	0.335858	-0.142968	-0.0695411	-0.461947	0.395263	-0.199551
Pms2	ENSRNOG00000001040	288479	PMS1 homolog 2, mismatch repair system component	0.566979	4.17757	2.86164	0.0982929	0.825201	NO	-0.149734	0.0791355	0.0278611	0.115947	-0.12874	-0.0790031	-0.105485	0.118298	0.0725077	0.0982933	0.00976203	0.0554463	-0.147537
Ppp1r9b	ENSRNOG00000052113	84686	protein phosphatase 1, regulatory subunit 9B	-0.189136	7.86437	2.9007	0.0961013	0.825201	NO	-0.12078	0.0198713	0.169842	0.103694	-0.180723	-0.147316	-0.0110881	0.156379	0.0474622	-0.000407736	-0.173056	0.0672376	-0.0906596
Ppt1	ENSRNOG00000012616	29411	palmitoyl-protein thioesterase 1	0.230972	6.48734	2.82991	0.100116	0.825201	NO	-0.105975	0.0304088	0.0083677	0.0245629	0.000890589	-0.0614915	0.142345	0.00123611	-0.0319305	0.00212106	-0.124601	0.186991	-0.0472199
Prmt6	ENSRNOG00000017187	295384	protein arginine methyltransferase 6	0.67081	3.22199	2.83169	0.100012	0.825201	NO	0	0	0	0	0	0	0	0	0	0	0	0	0
Rab3a	ENSRNOG00000019433	25531	RAB3A, member RAS oncogene family	-0.197609	9.23106	2.82871	0.100185	0.825201	NO	-0.297179	0.248928	0.336197	-0.0933414	-0.155722	-0.329819	-0.00441794	0.077605	0.373947	-0.1378	-0.447164	0.248082	-0.108085
Rabggta	ENSRNOG00000030483	58983	Rab geranylgeranyltransferase subunit alpha	0.334769	5.0004	2.85535	0.0986514	0.825201	NO	-0.0895355	0.0803754	0.0478775	0.0600842	-0.103757	-0.109386	-0.117852	0.0998132	0.0539397	0.0301049	-0.056581	0.00971266	-0.208906
Rfng	ENSRNOG00000050298	60433	RFNG O-fucosylpeptide 3-beta-N-acetylglucosaminyltransferase	-0.289104	5.80765	2.87282	0.0976598	0.825201	NO	-0.15207	0.166237	0.0835319	0.0294592	-0.186694	-0.124553	-0.197056	0.139556	0.201705	0.117895	-0.192237	0.229584	-0.128894
RGD1561333	ENSRNOG00000031381	499374	similar to 60S ribosomal protein L8	-0.953086	3.4791	2.89108	0.0966357	0.825201	NO
Rnf212	ENSRNOG00000059010	689721	ring finger protein 212	-1.97545	1.3601	2.89398	0.096474	0.825201	NO	0.034204	-0.00343712	-0.0492936	0.00826832	-0.0383326	-0.00870371	-0.0837452	0.0564433	0.0287087	0.0911804	0.100175	0.0509567	-0.10045
Rpl36al1	ENSRNOG00000031315	81769	ribosomal protein L36A like 1	-1.76866	3.11349	2.91059	0.0955549	0.825201	NO
Rprm	ENSRNOG00000005109	680110	reprimo, TP53 dependent G2 arrest mediator homolog	-0.549586	4.12522	2.78821	0.102569	0.825201	NO	-0.111073	-0.0382787	0.221581	-0.159611	-0.104429	-0.152242	-0.0740258	0.290399	0.445349	-0.115813	-0.167619	-0.195331	-0.147588
Rtl4	ENSRNOG00000031638	680778	retrotransposon Gag like 4	-1.6149	1.64233	2.78904	0.102519	0.825201	NO	-0.0311311	-0.00750171	-0.0287218	-0.0276119	-0.0270374	-0.0298329	-0.0228607	-0.00518285	-0.0136062	-0.01466	-0.0326074	-0.00418639	-0.0326074
Scn3b	ENSRNOG00000057221	245956	sodium voltage-gated channel beta subunit 3	-0.17696	8.02362	2.84488	0.0992511	0.825201	NO	-0.463816	0.109953	0.37409	0.589375	-0.500664	-0.35248	-0.475469	0.457391	-0.0176843	0.503421	-0.464077	-0.192122	-0.488482
Serf2	ENSRNOG00000064233	502663	small EDRK-rich factor 2	0.167874	7.83297	2.80135	0.101788	0.825201	NO	-0.0695453	0.0118143	-0.10928	-0.0736877	0.170417	-0.176867	0.119371	0.0158369	-0.140138	0.144293	-0.0753602	0.0127994	0.294255
Sfrp1	ENSRNOG00000017783	84402	secreted frizzled-related protein 1	-0.805418	3.30992	2.86592	0.0980502	0.825201	NO	0.0156255	0.0557073	-0.000423092	-0.0627059	-0.0621689	-0.0510827	-0.0593725	-0.0506314	-0.0718343	-0.0671095	-0.0261866	0.881102	-0.078956
Sh2b2	ENSRNOG00000001425	114203	SH2B adaptor protein 2	-1.0902	2.03338	2.81012	0.10253	0.825201	NO	-0.0946272	0.218303	0.0337199	-0.0957119	-0.143633	-0.0992816	0.13996	-0.0414444	0.281335	0.0129597	-0.136355	0.0121291	-0.0635597
Sh2d5	ENSRNOG00000014909	366489	SH2 domain containing 5	-0.413013	4.62999	2.79279	0.102296	0.825201	NO	-0.257739	0.143719	0.145616	0.506229	-0.256095	-0.273592	-0.264128	0.0495246	-0.00384653	0.547878	-0.234944	-0.0384215	-0.267651
Sh3glb2	ENSRNOG00000017295	311848	SH3 domain-containing GRB2-like endophilin B2	-0.194869	7.30167	2.87094	0.0977662	0.825201	NO	-0.27008	0.0501142	0.201875	-0.104891	0.112729	-0.277131	-0.260969	0.215898	0.134837	-0.116289	-0.177268	-0.263859	-0.20158
Shc4	ENSRNOG00000037134	679845	SHC adaptor protein 4	0.735084	3.1171	2.88403	0.0970296	0.825201	NO	-0.139894	-0.0946374	-0.146573	-0.153854	-0.106739	1.6472	-0.119505	-0.0845563	-0.15013	-0.0762759	-0.0770019	-0.10639	-0.159002
Slc25a19	ENSRNOG00000003918	303676	solute carrier family 25 member 19	0.392462	4.64569	2.82883	0.100178	0.825201	NO	-0.051151	0.092646	0.00376175	0.0759974	-0.0824125	-0.122427	-0.12489	0.0611917	-0.0203995	0.0896384	-0.105314	0.00885024	-0.156673
Slc25a5	ENSRNOG00000039980	25176	solute carrier family 25 member 5	0.172596	8.23928	2.94327	0.0937748	0.825201	NO	0.18043	0.0616123	0.035704	0.0493145	-0.00971367	-0.180008	0.079705	-0.182085	-0.267683	-0.0565608	-0.156906	0.0256673	0.232631
Slc45a1	ENSRNOG00000018229	246258	solute carrier family 45, member 1	0.329375	5.4474	2.78517	0.10275	0.825201	NO	-0.320784	0.286244	0.123641	0.0697396	-0.273487	-0.086332	-0.278263	0.170199	0.316511	-0.0158443	-0.203646	0.457449	-0.331507
Slco1a5	ENSRNOG00000047493	80900	solute carrier organic anion transporter family, member 1A5	0.300566	5.793	2.89185	0.0965927	0.825201	NO
Smim19	ENSRNOG00000024930	100362321	small integral membrane protein 19	-0.287005	5.74152	2.9181	0.0951423	0.825201	NO	-0.0548567	0.0671353	0.029897	-0.0635227	0.000316497	-0.039412	0.0108698	0.000197685	0.0724712	-0.0364397	-0.0694201	0.0162866	-0.152794
Smug1	ENSRNOG00000036842	315344	single-strand-selective monofunctional uracil-DNA glycosylase 1	0.534678	4.15443	2.90775	0.0957115	0.825201	NO	-0.0891485	0.040601	0.0391372	0.0400583	-0.077992	-0.0301039	-0.113771	0.104881	-0.0019388	-0.0661724	-0.0106055	0.0634698	-0.101683
Snca	ENSRNOG00000008656	29219	synuclein alpha	-0.237786	8.55329	2.91373	0.095382	0.825201	NO	-0.432699	-0.105486	0.344586	0.17102	-0.317521	-0.335361	-0.198934	0.66784	-0.109378	1.21128	-0.273894	-0.327507	-0.263771
Snrnp70	ENSRNOG00000020763	361574	small nuclear ribonucleoprotein U1 subunit 70	-0.169857	7.56975	2.82671	0.100301	0.825201	NO	-0.336992	0.343738	0.197706	0.286222	-0.487932	-0.282442	-0.570929	0.310297	0.401789	0.266753	-0.0735667	0.305481	-0.625699
Sri	ENSRNOG00000049780	683667	sorcin	-0.19667	6.84012	2.82592	0.100347	0.825201	NO	-0.0380698	-0.00424211	0.00773745	-0.0584378	-0.011963	0.0760639	0.0739634	0.0262223	0.0534308	-0.0750795	0.0626546	-0.0773507	-0.13364
St3gal1	ENSRNOG00000008209	362924	ST3 beta-galactoside alpha-2,3-sialyltransferase 1	-0.585663	3.98856	2.78922	0.102509	0.825201	NO	-0.200261	-0.0243634	0.39431	-0.0328469	-0.171865	-0.203679	0.217007	0.168678	-0.165858	-0.0955586	-0.198215	0.218342	1.10153
Stard8	ENSRNOG00000033883	312113	StAR-related lipid transfer domain containing 8	-0.465877	4.15201	2.78318	0.102869	0.825201	NO	0.574608	-0.0861579	-0.0835949	-0.0587858	-0.118608	-0.110207	-0.0342536	-0.069194	-0.105621	-0.0973995	-0.0947058	-0.084854	0.369513
Strip2	ENSRNOG00000057729	500066	striatin interacting protein 2	0.451488	4.87684	2.94443	0.0937122	0.825201	NO	-0.267899	-0.0671867	0.0219415	1.36113	-0.297824	-0.275628	-0.270363	-0.15641	-0.206835	0.871537	-0.281082	-0.215911	-0.283712
Supt16h	ENSRNOG00000011953	305851	SPT16 homolog, facilitates chromatin remodeling subunit	0.176691	6.84443	2.88307	0.0970835	0.825201	NO	-0.104599	0.13578	0.0938802	0.0725698	-0.19284	-0.0960896	-0.148909	0.0906459	0.126448	0.0783891	-0.0384328	0.045369	-0.107819
Tbl3	ENSRNOG00000013429	287120	transducin (beta)-like 3	-0.622985	3.7412	2.78323	0.102866	0.825201	NO	-0.020965	0.0387341	0.0140583	-0.0054465	-0.0252999	-0.0268136	-0.064216	0.00453561	-0.0213762	-0.0709947	-0.0606226	0.0522905	0.0820756
Tmem108	ENSRNOG00000010911	300967	transmembrane protein 108	0.434961	4.30733	2.92195	0.0949319	0.825201	NO	-0.0592225	-0.0167203	-0.0412205	-0.0523537	-0.0573515	-0.052356	-0.0574448	0.0795528	0.00598742	-0.0427052	0.624057	-0.0037017	-0.0044978
[truncated: 12,558 more rows]

## Sheet: Results_Side_Cea
SYMBOL	ENSEMBL	ENTREZID	GENENAME	logFC	logCPM	F	PValue	FDR	diffexpressed	Astrocyte	InhNeuron	IC Cells	Penk+	OD	OPC	Microglia	ExNeuron	Nos1+	Sst+	Immature OD	Reln+	Endothelial
[truncated: 14,506 more rows]

## Sheet: Results_Pain_Bla
SYMBOL	ENSEMBL	ENTREZID	GENENAME	logFC	logCPM	F	PValue	FDR	diffexpressed	Astrocyte	InhNeuron	IC Cells	Penk+	OD	OPC	Microglia	ExNeuron	Nos1+	Sst+	Immature OD	Reln+	Endothelial
[truncated: 14,311 more rows]

[truncated: 3 more sheets: Results_Pain_Cea, Results_Interaction_Bla, Results_Interaction_Cea]
